# Supplementary material for: Use of off-label and unlicensed medicines in neonatal intensive care
Source: PLoS One. 2018 Sep 25;13(9):e0204427. doi: 10.1371/journal.pone.0204427 (PMC6155521; doi:10.1371/journal.pone.0204427)
Supplement: S1 File — (XLSX) [file pone.0204427.s001.xlsx]

## Sheet: General data
Pac.	Sex (0: Male; 1: Female)	Apgar score in 1'	Apgar score in 5'	Gestational age (weeks)	weight (g)	Weight classification (0: > 2500g; 1: Low birth weight; 2: Very low birth weight; 3: extremely low birth weight)	Diagnostic hypoteses	Drug adverse reactions (0: No; 1: Yes)	Death (0: No; 1: Yes)	Nicu stay (days)	Prescription (number)	Drugs (number)	Off-label (0: No; 1: Yes)	Unlicensed (0: No; 1: Yes)
1	1	8	8	31.5	1190	2	Respiratory distress	0	0	21	22	7	1	1
2	0	8	8	37.2	3235	0	Hypoglycemia	0	0	12	12	2	1	0
3	0	7	8	30.2	1225	2	Respiratory distress	0	0	27	28	15	1	1
4	1	8	9	32.1	1440	2	Respiratory distress	0	0	9	10	5	1	1
5	0	5	8	33.6	1980	1	Respiratory distress	0	0	7	8	5	1	1
6	0	7	8	38.2	1605	1	cardiorespiratory arrest	0	0	6	6	2	1	0
7	0	6	7	40	3275	0	Neonatal seizures	0	0	9	10	4	1	1
8	1	4	8	29.6	1090	2	Postoperative	0	0	3	4	5	1	1
9	1	9	9	36.2	2375	1	Respiratory distress	0	0	5	4	4	1	0
10	0	9	9	34.5	2160	1	Respiratory distress	0	0	7	5	2	1	0
11	1	1	3	38	3690	0	MAS	0	0	33	34	12	1	1
12	1	5	6	25.3	930	3	Respiratory distress	0	0	81	82	17	1	1
13	1	8	8	31	1460	2	Respiratory distress	0	0	12	13	6	1	1
14	0	8	9	32.3	2240	1	Respiratory failure	0	0	12	10	5	1	1
15	1	4	8	23.4	600	3	Respiratory distress	0	1	3	4	10	1	1
16	1	5	9	23.4	610	3	Respiratory distress	0	0	78	79	15	1	1
17	1	6	8	33.2	1295	2	Respiratory distress	0	0	49	49	12	1	1
18	1	5	9	37	2905	0	Hypoglycemia	0	0	25	24	6	1	1
19	1	6	7	32	1775	1	Respiratory distress+sepsis	0	0	10	11	4	1	1
20	1	9	9	27.3	960	3	Apnoea	0	0	5	2	2	1	1
21	0	8	9	30.2	1490	2	Respiratory distress	0	0	12	12	5	1	1
22	0	5	7	36	2265	0	Respiratory distress	0	0	6	1	1	0	1
23	0	7	9	28.2	835	3	Respiratory distress	0	0	50	50	20	1	1
24	1	9	9	30.5	1640	1	Respiratory distress	0	0	8	9	1	1	0
25	0	8	9	39.5	3370	0	Hypoglycemia	0	0	57	58	13	1	1
26	0	9	9	35.5	2475	1	Respiratory distress	0	0	7	8	2	1	0
27	0	9	9	36.3	2660	0	Respiratory distress	0	0	5	5	2	1	0
28	0	4	9	38.3	4580	0	Respiratory distress	0	0	3	3	2	1	0
29	0	8	9	40.3	4358	0	Respiratory distress	0	0	8	8	2	1	0
30	1	8	9	39.6	2330	1	Heart defect	0	0	14	15	6	1	1
31	0	8	8	34.2	1710	2	Respiratory distress	0	0	5	5	3	1	1
32	0	9	9	32.6	1610	2	Respiratory distress+Hypoglycemia	0	0	11	2	1	0	1
33	1	9	9	36.6	2780	0	Respiratory distress	0	0	3	4	2	1	0
34	0	6	9	30	1255	2	Respiratory distress	0	0	32	33	17	1	1
35	1	6	8	37	3540	0	MAS	0	0	14	15	14	1	1
36	0	2	7	26.2	660	3	Respiratory distress	0	1	4	4	10	1	1
37	1	8	9	30.5	1355	2	Respiratory distress	0	0	20	19	8	1	0
38	0	8	9	34.4	2020	1	Respiratory distress	0	0	7	6	4	1	0
39	0			30.1	1545	1	Respiratory distress	0	0	45	46	16	1	1
40	0	7	8	37	3110	0	Respiratory distress	0	0	7	7	2	1	0
41	1	8	9	33.4	1855	1	Respiratory distress	0	0	8	9	3	1	0
42	0	6	8	32.3	2125	1	Respiratory failure	0	0	9	9	2	1	0
43	1	3	8	40.5	3010	0	MAS + Asphyxia neonatorum	0	0	12	12	6	1	1
44	0	9	9	31.6	1865	1	Sepsis	0	0	34	35	12	1	1
45	1	8	9	31.1	1455	2	Sepsis	0	0	11	11	7	1	1
46	0	6	9	31.1	1465	2	Respiratory distress	0	0	12	12	7	1	1
47	1	7	9	33.2	1925	1	Respiratory distress	0	0	13	13	7	1	0
48	0	4	9	33	1596	1	Respiratory distress	0	0	17	18	7	1	1
49	1	5	6	27.3	1050	2	Respiratory distress	0	0	30	31	11	1	1
50	1	4	9	32.5	1900	1	Respiratory distress	0	0	14	14	7	1	0
51	0	8	8	33.3	2050	1	Sepsis	0	0	5	6	4	1	1
52	1	9	9	33.5	1500	1	Respiratory distress	0	0	10	9	1	1	0
53	0	8	9	33.4	1955	1	Respiratory distress	0	0	9	10	7	1	1
54	1	8	9	32.2	2520	0	Omphalocele	0	0	4	4	3	1	0
55	1	4	7	23.4	580	3	Respiratory distress	0	0	41	42	15	1	1
56	0	3	6	26.5	1165	2	Respiratory distress	0	1	2	2	7	1	0
57	0	8	9	32.3	1920	1	Respiratory distress	0	0	13	14	8	1	0
58	0	9	9	40.3	3950	0	Hypoglycemia +Respiratory distress	0	0	8	8	4	1	0
59	0	5	9	24.1	755	3	Respiratory distress	0	1	4	4	9	1	0
60	0	8	8	30.1	1435	2	Respiratory distress	0	0	8	7	2	1	0
61	0	1	5	38	3000	0	Asphyxia neonatorim	0	0	6	7	3	1	0
62	1	8	9	26	760	3	Respiratory failure	0	0	34	35	16	1	1
63	0	8	9	34.3	2615	0	Respiratory distress	0	0	8	2	1	1	0
64	1	7	8	35	1665	1	Congenital syphilis	0	0	26	27	8	1	1
65	0	7	8	33.1	1490	2	Respiratory distress	0	0	28	29	10	1	1
66	1	8	9	30.2	1520	1	Respiratory distress	0	0	15	15	9	1	1
67	0	8	8	36	1980	1	Respiratory distress	0	0	15	15	6	1	0
68	0	8	9	34.5	2480	1	Respiratory distress	0	0	9	8	2	1	0
69	0	2	8	30.2	735	3	Respiratory distress	0	0	5	6	6	1	0
70	1	7	8	28	990	3	Asphyxia neonatorim	0	0	33	34	12	1	1
71	1	8	8	24.5	730	3	Respiratory distress + infection	0	0	25	26	13	1	1
72	1	3	6	24.5	11125	2	Respiratory distress	0	0	25	26	12	1	1
73	1	3	7	39.6	2465	1	Sepsis	0	0	23	24	14	1	1
74	1			29	600	3	Respiratory distress	0	1	15	16	10	1	0
75	0	5	8	31.1	920	3	Respiratory distress	0	0	19	22	15	1	1
76	1	9	10	33	1922	1	Respiratory distress	0	0	5	6	4	1	0
77	0	4	8	30.3	1500	1	Respiratory failure	0	0	10	11	6	1	0
78	0	7	9	34.6	2005	1	Respiratory distress	0	0	4	4	3	1	1
79	1	0	3	38	4575	0	Neonatal seizures	0	0	15	16	10	1	1
80	0	8	8	32	1325	2	Respiratory distress	0	0	14	15	6	1	0
81	0	5	8	35.1	1660	1	Hypoglycemia	0	0	5	6	4	1	0
82	1	9	9	30	1515	1	Respiratory distress + infection	0	0	13	14	9	1	1
83	0	8	8	32.6	1850	1	Respiratory distress	0	0	13	14	8	1	1
84	0	9	9	31.2	1732	1	Respiratory distress	0	0	12	11	10	1	1
85	1	8	9	34.3	2135	1	Respiratory distress + infection	0	0	6	7	4	1	0
86	0	5	7	24.6	795	3	Respiratory distress	0	0	9	10	9	1	0
87	1	9	9	36	3030	0	Respiratory distress	0	0	7	7	3	1	0
88	1	7	9	34.6	1760	1	Respiratory distress + sepsis	0	1	2	2	3	1	1
89	0	8	9	34	2016	1	Respiratory distress	0	0	4	5	4	1	0
90	0	2	4	26.2	455	3	Respiratory distress	0	1	3	4	6	1	0
91	1	9	9	38	4956	0	Hypoglycemia	0	0	2	2	2	1	1
92	0	8	8	32	1825	1	Respiratory distress	0	0	1	2	3	1	0
93	1	7	8	32.5	1275	2	Respiratory distress	0	0	12	12	8	1	0
94	Inde1	5	7	29	1460	2	Hydrops fetalis	0	0	21	21	18	1	1
95	0	6	8	42.4	3715	0	Heart defect	0	0	50	50	14	1	1
96	0	8	5	31.6	2106	1	Respiratory distress	0	0	8	8	6	1	1
97	0	9	9	35.3	2510	0	Respiratory distress	0	0	11	10	4	1	0
98	0	9	9	34.6	4155	0	Hypoglycemia	0	0	12	4	2	1	0
99	1	6	9	24.5	720	3	Abdominal distation	0	0	6	6	6	1	0
100	1	3	8	29	1510	1	Respiratory distress	0	0	37	37	16	1	1
101	1	8	9	39	3222	0	Respiratory distress	0	0	2	2	2	0	1
102	0	4	7	30.4	700	3	Renal defect	0	0	12	11	9	1	1
103	1	9	9	29.4	1398	2	Blood stool	0	0	7	7	4	0	1
104	0	3	8	25.2	435	3	Prematurity	0	1	3	3	10	1	0
105	1	9	9	36.2	2894	0	Respiratory distress	0	0	9	9	3	1	1
106	1	8	9	35.3	2640	0	Respiratory distress	0	0	9	8	4	0	1
107	0	8	8	34.3	2564	0	Respiratory distress	0	0	15	14	8	1	1
108	0	8	8	24	740	3	Early sepsis	1	0	78	78	22	1	1
109	0	8	9	37	3400	0	Heart defect	0	0	16	16	15	1	1
110	1	3	7	24.1	660	3	Postoperative	0	0	14	14	8	1	1
111	0	1	2	39.3	3190	0	Asphyxia neonatorim	0	1	20	19	10	1	0
112	1	9	9	31.5	1346	2	Respiratory distress	0	0	10	10	4	1	1
113	1	9	9	30.4	1494	2	Prematurity	0	0	6	6	7	1	1
114	1	8	9	28.2	1115	2	Respiratory distress	1	0	49	49	22	1	1
115	1	9	9	28.2	1096	2	Respiratory distress	0	0	46	46	13	1	1
116	0	8	9	38	2796	0	Respiratory distress	0	0	9	8	2	1	0
117	1	9	9	37.6	2406	1	Dyspnoea	0	0	8	8	5	1	1
118	0	1	4	37.3	2650	0	Asphyxia neonatorim	0	1	14	14	15	1	1
119	1	9	9	31.5	930	3	Jaundice	0	0	13	13	7	1	1
120	1	9	9	32.2	1576	1	Heart defect	1	0	106	106	24	1	1
121	0	8	8	26.2	690	3	Prematurity	1	1	7	6	10	1	0
122	1	8	9	31.6	2492	1	Respiratory distress	0	0	8	7	6	1	0
123	0	8	7	37	3230	0	Respiratory distress	0	0	3	2	5	1	0
124	1	8	9	29.3	1016	2	Respiratory failure	0	0	22	22	7	1	1
125	0	9	9	32.2	1668	1	Prematurity	0	0	1.5	2	2	1	1
126	1	9	9	39.4	5388	0	Sepsis	0	0	10	10	5	1	0
127	1	8	9	27.2	1080	2	Prematurity	0	0	3	3	7	1	0
128	1	2	7	24	528	3	Prematurity	1	0	97	96	25	1	1
129	1	4	8	25.1	664	3	Prematurity	1	0	71	71	21	1	1
130	0	9	9	29.5	1464	2	Fungal sepsis	0	0	11	11	5	1	0
131	0	3	8	36.3	1830	1	Asphyxia neonatorim	0	0	26	26	13	1	1
132	1	6	9	32	1698	1	Prematurity	0	0	6	6	3	1	0
133	0	8	9	38.5	3570	0	Heart defect	0	0	20	10	9	1	1
134	0	8	9	29.3	1046	2	Hyperglycemia	0	0	62	62	33	1	1
135	1	8	9	28.2	1080	2	Prematurity	0	0	18	18	5	1	1
136	1	6	9	24.5	610	3	Prematurity	0	1	15	15	14	1	1
137	0	5	7	24.4	762	3	Prematurity	1	0	67	36	17	1	1
138	1	5	7	39.5	3190	0	Respiratory distress	0	0	24	24	12	1	1
139	0	8	9	32.6	1234	2	Abdominal distation	0	0	18	18	10	1	1
140	0	8	9	29.2	1200	2	Respiratory distress	0	0	32	32	16	1	1
141	1	7	8	32.3	1840	1	Respiratory distress	0	0	6	6	2	1	1
142	0	6	8	31.3	1858	1	Respiratory distress	0	0	11	11	5	1	1
143	1	1	7	36.4	2638	0	Congenital syphilis	0	0	3	3	1	1	0
144	1		5	38.2	2052	1	Respiratory distress	0	0	54	54	23	1	1
145	0	2	4	36	2625	0	Asphyxia neonatorim	0	0	13	12	7	1	1
146	0	3	7	37	2330	1	Regurgitation	0	0	4	4	1	0	1
147	0	9	9	31.5	1760	1	Respiratory distress	0	0	26	25	15	1	1
148	0	9	9	35.3	2650	0	Sepsis	0	0	5	4	3	1	1
149	0	8	9	35.3	2678	0	Sepsis	0	0	7	6	5	1	0
150	1	9	9	30.2	1390	2	Respiratory distress	0	0	12	12	11	1	1
151	1	6	7	25.3	705	3	Prematurity	1	0	93	92	26	1	1
152	0	0	6	40.1	3550	0	Asphyxia neonatorim	1	1	7	6	17	1	1
153	0	9	9	32	1888	1	Respiratory distress	0	0	9	9	8	1	1
154	0	8	9	38.6	2676	0	Cyanosis	0	0	5	5	3	1	1
155	0	2	5	30.2	735	3	Prematurity	0	0	39	39	20	1	1
156	0	8	9	37	2850	0	Sepsis	0	0	11	10	4	1	0
157	0	8	9	33.1	1760	1	Pneumonia	0	0	17	16	8	1	1
158	1	6	5	32.5	1450	2	Regurgitation	0	0	12	11	7	1	1
159	0	2	4	25.2	770	3	Prematurity	0	0	81	81	27	1	1
160	0	4	8	24.3	712	3	Respiratory distress	1	0	64	64	16	1	1
161	1	8	9	26	1034	2	Prematurity	0	0	27	26	9	1	1
162	1		5	31	1550	1	Respiratory distress	1	0	82	82	32	1	1
163	1	5	9	34.3	1348	2	Prematurity	0	0	12	12	4	1	1
164	0	5	9	32	1414	2	Prematurity	0	0	11	10	6	1	1
165	1	8	9	37.4	2910	0	Respiratory distress	0	0	12	11	3	1	1
166	1	4	7	28.5	1100	2	Prematurity	0	0	24	23	8	1	1
167	1	6	8	34.5	1830	1	Respiratory distress	0	0	5	5	2	1	0
168	0	9	9	32	1648	1	Respiratory distress	0	0	11	9	8	1	1
169	0	7	8	30.6	1664	1	Respiratory distress	1	0	8	7	5	1	1
170	0	8	9	31.4	1530	1	Respiratory distress	0	0	10	9	6	1	1
171	1	3	7	31.5	1638	1	Respiratory distress	0	0	10	9	7	1	1
172	1	8	9	28.2	1158	2	Prematurity	0	0	23	23	7	1	1
173	0	8	9	34.1	2916	0	Respiratory distress	0	0	5	4	3	1	0
174	1		9	34.5	1536	0	Prematurity	0	0	15	14	4	1	0
175	Inde1	5	8	34.2	2620	0	Prematurity	0	0	23	23	13	1	1
176	1	9	10	32.3	1834	1	Respiratory distress	0	0	8	7	7	1	1
177	0	2	3	38.2	2406	1	Asphyxia neonatorim	0	0	23	22	11	1	1
178	0	4	5	40.6	3180	0	MAS	0	0	25	25	10	1	1
179	1	9	9	29.3	1268	2	Prematurity	0	0	13	12	5	1	1
180	0	7	8	37	3565	0	Heart defect	0	1	27	26	19	1	1
181	0	6	8	34.4	1850	1	Anemia	0	0	3	3	4	1	1
182	1	9	9	31	1790	1	Sepsis	0	0	5	5	3	1	1
183	0	9	9	31	2055	1	Jaundice	0	0	9	7	3	1	1
184	1	3	9	39.2	3792	0	MAS	0	0	14	14	7	1	0
185	1	7	8	28.4	430	3	Prematurity	0	1	34	33	14	1	0
186	0	7	7	33	1290	2	Jaundice	0	0	9	9	6	1	0
187	1	6	9	28.4	774	3	Prematurity	0	0	60	56	17	1	1
188	1	4	6	38.1	3192	0	Asphyxia neonatorim	0	0	25	24	8	1	1
189	0	2	6	28	1104	2	Respiratory distress	0	0	40	38	21	1	1
190	0	8	9	34.3	1550	1	Respiratory distress	0	0	9	9	5	1	1
191	1	8	9	32.2	1980	1	Respiratory distress	0	0	6	6	2	1	0
192	0	4	6	24.3	820	3	Prematurity	1	0	70	69	23	1	1
193	1	8	9	32.6	1408	2	Respiratory distress	0	0	5	5	2	1	1
194	1	9	9	33.4	2186	1	Respiratory distress	0	0	5	4	2	1	0
195	0	9	9	33.6	2420	1	Respiratory distress	0	0	13	12	7	1	0
196	0	8	9	32.2	1998	1	Respiratory distress	0	0	12	11	10	1	1
197	0	4	7	37.3	3634	0	Respiratory distress	1	0	17	16	8	1	1
198	1	8	9	33.1	1200	2	Prematurity	0	0	18	13	2	0	0
199	0	5	9	33.2	2030	1	Prematurity	0	0	5	5	6	1	1
200	0			34	3100	0	Respiratory distress	0	0	8	8	3	1	0
201	0	2	7	36.4	1662	1	Regurgitation	0	0	6	5	4	1	1
202	0	9	9	30.3	1400	2	Respiratory distress	0	0	15	15	11	1	1
203	1	9	9	30.3	1440	2	Respiratory distress	0	0	11	11	10	1	1
204	1	7	9	32.2	1815	1	Respiratory distress	0	0	8	8	4	1	1
205	0	9	9	34	1492	2	Respiratory distress	0	0	14	13	8	1	1
206	0	9	9	33	2286	1	Respiratory distress	0	0	10	9	8	1	1
207	1	6	8	33.2	2075	1	Respiratory distress	0	0	17	13	11	1	1
208	0	7	9	30.5	840	3	Prematurity	0	0	27	26	8	1	1
209	1	9	9	33.2	1940	1	Respiratory distress	0	0	10	10	4	0	1
210	0	8	10	30.6	1406	2	Prematurity	0	0	14	13	6	1	1
211	0	0	7	38.6	2470	1	Respiratory distress	0	0	2	2	3	1	0
212	1	3	8	26.3	906	3	Prematurity	1	0	48	48	28	1	1
213	0	5	9	32.4	1838	1	Respiratory distress	0	0	4	4	3	1	0
214	1	9	9	37	2958	0	Respiratory distress	0	0	6	6	3	1	0
215	0	8	9	31.1	1704	1	Respiratory distress	0	0	10	10	7	1	1
216	1	8	9	33.3	1508	1	Respiratory distress	0	0	4	4	3	1	0
217	0	9	9	41.2	3285	0	Heart defect	0	0	17	17	7	1	1
218	0	8	9	32.6	1524	1	Respiratory distress	0	0	9	9	2	1	0
219	0	5	8	29.4	1226	2	Respiratory distress	0	0	12	12	4	1	1
220	1	8	9	25.3	764	3	Prematurity	0	0	33	33	16	1	1

## Sheet: Drug therapy
Pac	Drug	fda-age	fda-indic	fda-dose	fda-freq.adm	fda-route	fda-ol	fda-unl	Pharm. Forms	ATC cluster	ATC Class	ATC classification	Indication	Dose	Route	Freq. Adm.	Prescription number
		(0: No; 1: Off-label or unlicensed)
1	Ampicillin	0	0	0	0	0	0	0	Am. Bottle	J	J01CA01	Antiinfectives for systemic use	Early-onset sepsis	100 mg/kg	IV	12/12 hours	3
1	Gentamicin	0	0	1	1	0	1	0	Ampoule	J	J01GB03	Antiinfectives for systemic use	Early-onset sepsis	4.4 mg/kg	IV	36/36 hours	3
1	Aminophylline	0	1	0	0	0	1	0	Ampoule	R	R03DA05	Respiratory system	Apnoea	1.4 mg/kg	IV	12/12 hours	2
1	Aminophylline	0	1	0	0	0	1	0	Ampoule	R	R03DA05	Respiratory system	Apnoea	1.4 mg/kg	IV	8/8 hours	9
1	Caffeine	0	0	0	0	0	0	1	Solution	N	N06BC01	Nervous system	Apnoea	4.6 mg/kg	SOG	24/24 hours	12
1	Ascorbic acid	0	0	0	0	0	0	0	Drops	A	A11GA01	Alimentary tract and metabolism	Supplementation	5 gotas	SOG	24/24 hours	1
1	Vitamin A + D	0	0	0	0	0	0	0	Drops	A	A11CB	Alimentary tract and metabolism	Supplementation	2 gotas	SOG	24/24 hours	1
1	Polyvitamin	0	0	0	0	0	0	0	Drops	A	A11A	Alimentary tract and metabolism	Supplementation	12 gotas	SOG	24/24 hours	15
2	Ampicillin	0	0	0	0	0	0	0	Am. Bottle	J	J01CA01	Antiinfectives for systemic use	Early-onset sepsis	98.9mg/kg	IV	12/12 hours	11
2	Gentamicin	0	0	1	1	0	1	0	Ampoule	J	J01GB03	Antiinfectives for systemic use	Early-onset sepsis	3.9 mg/kg	IV	24/24 hours	11
3	Ampicillin	0	0	0	0	0	0	0	Am. Bottle	J	J01CA01	Antiinfectives for systemic use	Early-onset sepsis	97.9 mg/kg	IV	12/12 hours	6
3	Gentamicin	0	0	1	1	0	1	0	Ampoule	J	J01GB03	Antiinfectives for systemic use	Early-onset sepsis	4.25 mg/kg	IV	36/36 hours	6
3	Fentanyl	1	0	0	0	0	1	0	Ampoule	N	N01AH01	Nervous system	Sedation	0.8 mcg/kg	IV	ACM	5
3	Lung surfactan	0	0	0	0	0	0	0	Suspension	R	R07AA02	Respiratory system	Respiratory Distress Syndrome	97.9 mg/Kg	Intratraqueal	Single dose	1
3	Insulin Regular	0	1	0	0	0	1	0	Am. Bottle	A	A10AB01	Alimentary tract and metabolism	Hyperglycemia	0.02 U/Kg/min	IV	Continuos	1
3	Insulin Regular	0	1	0	0	0	1	0	Am. Bottle	A	A10AB01	Alimentary tract and metabolism	Hyperglycemia	0.04 U/Kg/min	IV	Continuos	1
3	Ranitidine	1	1	0	0	0	1	0	Ampoule	A	A02BA02	Alimentary tract and metabolism	Digestive bleeding	0.4 mg/Kg	IV	12/12 hours	3
3	Aminophylline	0	1	0	0	0	1	0	Ampoule	R	R03DA05	Respiratory system	Apnoea	1.37 mg/kg	IV	8/8 hours	11
3	Cefepime	1	0	0	0	0	1	0	Am. Bottle	J	J01DE01	Antiinfectives for systemic use	Late-onset sepsis	51 mg/kg	IV	12/12 hours	7
3	Amikacin	0	0	1	1	0	1	0	Ampoule	J	J01GB06	Antiinfectives for systemic use	Late-onset sepsis	12.8 mg/kg	IV	24/24 hours	7
3	Filgrastim	1	0	0	0	0	1	0	Am. Bottle	L	L03AA02	Anti-neoplastic and immunomodulating agents	Neutropenia	5.1 mcg/kg	SC	24/24 hours	4
3	Caffeine	0	0	0	0	0	0	1	Solution	N	N06BC01	Nervous system	Apnoea	4.97 mg/kg	SOG	24/24 hours	16
3	Furosemide	0	1	0	0	0	1	0	Ampoule	C	C03CA01	Cardiovascular system	Reduction of blood volume	1 mg/kg	IV	Single dose	1
3	Nystatin + Zinc oxid	0	0	0	0	0	0	1	Oint.	D	D01AA01	Dermatological	Rash		Tópica	8/8 hours	8
3	Domperidone	0	0	0	0	0	0	1	Suspension	A	A03FA03	Alimentary tract and metabolism	Regurgitation	0.31 MG/Kg	SOG	8/8 hours	2
4	Lung surfactan	0	0	1	0	0	1	0	Suspension	R	R07AA02	Respiratory system	Respiratory Distress Syndrome	83.3 mg/Kg	Intratraqueal	Single dose	1
4	Aminophylline	0	1	0	0	0	1	0	Ampoule	R	R03DA05	Respiratory system	Apnoea	1.4 mg/kg	IV	12/12 hours	1
4	Aminophylline	0	1	0	0	0	1	0	Ampoule	R	R03DA05	Respiratory system	Apnoea	1.4 mg/kg	IV	8/8 hours	2
4	Fentanyl	1	0	0	0	0	1	0	Ampoule	N	N01AH01	Nervous system	Sedation	0.72 mcg/Kg	IV	ACM	3
4	Epinephrine	0	1	0	0	1	1	0	Ampoule	R	R03AK01	Respiratory system	Extubation	2.34 mg/kg	NBZ	Single dose	1
4	Caffeine	0	0	0	0	0	0	1	Solution	N	N06BC01	Nervous system	Apnoea	5.2 mg/kg	SOG	24/24 hours	3
5	Ampicillin	0	0	0	0	0	0	0	Am. Bottle	J	J01CA01	Antiinfectives for systemic use	Early-onset sepsis	101 mg/kg	IV	12/12 hours	7
5	Gentamicin	0	0	1	1	0	1	0	Ampoule	J	J01GB03	Antiinfectives for systemic use	Early-onset sepsis	4.0 mg/kg	IV	36/36 hours	7
5	Aminophylline	0	1	0	0	0	1	0	Ampoule	R	R03DA05	Respiratory system	Apnoea	1.5 mg/kg	IV	8/8 hours	6
5	Caffeine	0	0	0	0	0	0	1	Solution	N	N06BC01	Nervous system	Apnoea	5.0 mg/kg	SOG	24/24 hours	1
5	Polyvitamin	0	0	0	0	0	0	0	Drops	A	A11A	Alimentary tract and metabolism	Supplementation	12 gotas	SOG	24/24 hours	1
6	Ranitidine	1	1	0	0	0	1	0	Ampoule	A	A02BA02	Alimentary tract and metabolism	Digestive bleeding	0.46 mg/Kg	IV	12/12 hours	3
6	Meropenem	1	0	0	0	0	1	0	Am. Bottle	J	J01DH02	Antiinfectives for systemic use	Enterocolitis	37.8 mg/Kg	IV	8/8 hours	6
7	Ampicillin	0	0	0	0	0	0	0	Am. Bottle	J	J01CA01	Antiinfectives for systemic use	Early-onset sepsis	100 mg/kg	IV	12/12 hours	3
7	Gentamicin	0	0	1	1	0	1	0	Ampoule	J	J01GB03	Antiinfectives for systemic use	Early-onset sepsis	4.0 mg/kg	IV	24/24 hours	3
7	Phytomenadione	0	0	0	0	0	0	0	Ampoule	B	B02BA	Blood and blood forming organs	Bleeding	1 mg	IM	Single dose	1
7	Phenobarbital	0	0	0	0	0	0	1	Ampoule	N	N03AA02	Nervous system	Seizures	18.3 mg/Kg	IV	Single dose	1
7	Phenobarbital	0	0	0	0	0	0	1	Ampoule	N	N03AA02	Nervous system	Seizures	2.45 mg/Kg	IV	12/12 hours	3
7	Phenobarbital	0	0	0	0	0	0	1	Ampoule	N	N03AA02	Nervous system	Seizures	2.5 mg/kg	IV	12/12hours	7
7	Ampicillin	0	0	0	0	0	0	0	Am. Bottle	J	J01CA01	Antiinfectives for systemic use	Early-onset sepsis	94 mg/kg	IM	12/12 hours	5
7	Gentamicin	0	0	1	1	0	1	0	Ampoule	J	J01GB03	Antiinfectives for systemic use	Early-onset sepsis	4.0 mg/kg	IM	24/24 hours	5
7	Phenobarbital	0	0	0	0	0	0	1	Drops	N	N03AA02	Nervous system	Seizures	2.5 mg/kg	VO	12/12 hours	7
8	Tobramycin	1	0	0	0	0	1	0	Eye drops	S	S01AA12	Sensory organs	Eye infection	1 gota	Ocular	6/6 hours	4
8	Epinephrine	0	1	0	0	1	1	0	Ampoule	R	R03AK01	Respiratory system	Extubation	1.66 mg/kg	NBZ	Single dose	1
8	Ferrous sulfate	0	0	0	0	0	0	0	Drops	B	B03AA07	Blood and blood forming organs	Supplementation	6 gotas	SOG	24/24 hours	1
8	Zinc	0	0	0	0	0	0	1	Solution	A	A12CB01	Alimentary tract and metabolism	Supplementation	2.77 mg/kg	SOG	24/24 hours	1
8	Polyvitamin	0	0	0	0	0	0	0	Drops	A	A11A	Alimentary tract and metabolism	Supplementation	12 gotas	SOG	24/24 hours	2
9	Ampicillin	0	0	0	0	0	0	0	Am. Bottle	J	J01CA01	Antiinfectives for systemic use	Early-onset sepsis	50 mg/kg	IV	12/12 hours	4
9	Gentamicin	0	0	1	1	0	1	0	Ampoule	J	J01GB03	Antiinfectives for systemic use	Early-onset sepsis	3.87 mg/kg	IV	24/24 hours	4
9	Ranitidine	1	1	0	0	0	1	0	Ampoule	A	A02BA02	Alimentary tract and metabolism	Digestive bleeding	0.44 mg/Kg	IV	12/12 hours	2
9	Phytomenadione	0	0	0	0	0	0	0	Ampoule	B	B02BA	Blood and blood forming organs	Bleeding	1 mg	IM	24/24 hours	3
10	Ampicillin	0	0	0	0	0	0	0	Am. Bottle	J	J01CA01	Antiinfectives for systemic use	Early-onset sepsis	97.7 mg/kg	IV	12/12 hours	5
10	Gentamicin	0	0	1	1	0	1	0	Ampoule	J	J01GB03	Antiinfectives for systemic use	Early-onset sepsis	4.4 mg/kg	IV	36/36 hours	5
11	Ampicillin	0	0	0	0	0	0	0	Am. Bottle	J	J01CA01	Antiinfectives for systemic use	Early-onset sepsis	97.5 mg/kg	IV	12/12 hours	8
11	Gentamicin	0	0	1	1	0	1	0	Ampoule	J	J01GB03	Antiinfectives for systemic use	Early-onset sepsis	3.9 mg/kg	IV	24/24 hours	8
11	Fentanyl	1	0	0	0	0	1	0	Ampoule	N	N01AH01	Nervous system	Sedation	0.94 mcg/kg	IV	ACM	22
11	Dopamine	1	0	0	0	0	1	0	Ampoule	C	S01AA12	Cardiovascular system	Poor perfusion	5 mcg/kg/min	IV	Continuos	4
11	Dobutamine	1	1	0	0	0	1	0	Ampoule	C	C01CA07	Cardiovascular system	Bradycardia	10 mcg/kg/min	IV	Continuos	4
11	Dobutamine	1	1	0	0	0	1	0	Ampoule	C	C01CA07	Cardiovascular system	Bradycardia	7.5 mcg/kg/min	IV	Continuos	1
11	Dobutamine	1	1	0	0	0	1	0	Ampoule	C	C01CA07	Cardiovascular system	Bradycardia	6.5 mcg/kg/min	IV	Continuos	1
11	Dobutamine	1	1	0	0	0	1	0	Ampoule	C	C01CA07	Cardiovascular system	Bradycardia	5 mcg/kg/min	IV	Continuos	1
11	Dobutamine	1	1	0	0	0	1	0	Ampoule	C	C01CA07	Cardiovascular system	Bradycardia	8 mcg/kg/min	IV	Continuos	4
11	Dobutamine	1	1	0	0	0	1	0	Ampoule	C	C01CA07	Cardiovascular system	Bradycardia	6 mcg/kg/min	IV	Continuos	5
11	Dobutamine	1	1	0	0	0	1	0	Ampoule	C	C01CA07	Cardiovascular system	Bradycardia	9 mcg/kg/min	IV	Continuos	2
11	Phytomenadione	0	0	0	0	0	0	0	Ampoule	B	B02BA	Blood and blood forming organs	Bleeding	1 mg	IM	24/24 hours	3
11	Phenobarbital	0	0	0	0	0	0	1	Ampoule	N	N03AA02	Nervous system	Seizures	18.9 mg/kg	IV	Single dose	1
11	Epinephrine	0	1	0	0	1	1	0	Ampoule	R	R03AK01	Respiratory system	Extubation	0.02 mg/Kg	IV	Single dose	1
11	Dexamethasone	0	0	0	1	0	1	0	Ampoule	H	H02AB02	Systemic hormonal preparations, excl. sex hormones and insulins	Glote edema	0.06 mg/kg	IV	12/12 hours	1
11	Phenobarbital	0	0	0	0	0	0	1	Ampoule	N	N03AA02	Nervous system	Seizures	2.44 mg/kg	IV	12/12 hours	3
11	Phenobarbital	0	0	0	0	0	0	1	Ampoule	N	N03AA02	Nervous system	Seizures	2.44 mg/kg	IV	8/8 hours	4
11	Phenobarbital	0	0	0	0	0	0	1	Ampoule	N	N03AA02	Nervous system	Seizures	2.1 mg/kg	IV	8/8 hours	1
11	Phenobarbital	0	0	0	0	0	0	1	Ampoule	N	N03AA02	Nervous system	Seizures	2.7 mg/kg	IV	8/8 hours	1
11	Phenobarbital	0	0	0	0	0	0	1	Ampoule	N	N03AA02	Nervous system	Seizures	2.7 mg/kg	IV	12/12hours	5
11	Phenobarbital	0	0	0	0	0	0	1	Ampoule	N	N03AA02	Nervous system	Seizures	2.6 mg/kg	IV	12/12hours	12
11	Insulin Regular	0	1	0	0	0	1	0	Am. Bottle	A	A10AB01	Alimentary tract and metabolism	Hyperglycemia	0.27 U/Kg	SC	Single dose	1
11	Phenytoin	0	0	0	0	0	0	0	Ampoule	N	N03AB02	Nervous system	Seizures	2.42 mg/kg	IV	12/12 hours	14
11	Phenytoin	0	0	0	0	0	0	0	Ampoule	N	N03AB02	Nervous system	Seizures	2.0 mg/kg	IV	12/12 hours	3
11	Phenytoin	0	0	0	0	0	0	0	Ampoule	N	N03AB02	Nervous system	Seizures	1.45 mg/kg	IV	12/12 hours	3
11	Phenytoin	0	0	0	0	0	0	0	Ampoule	N	N03AB02	Nervous system	Seizures	1.45 mg/kg	IV	24/24 hours	3
11	Meropenem	1	0	0	0	0	1	0	Am. Bottle	J	J01DH02	Antiinfectives for systemic use	Meningitis	41.3 mg/Kg	IV	8/8 hours	14
11	Phenobarbital	0	0	0	0	0	0	1	Drops	N	N03AA02	Nervous system	Seizures	2.43 mg/kg	IV	12/12hours	8
12	Ampicillin	0	0	0	0	0	0	0	Am. Bottle	J	J01CA01	Antiinfectives for systemic use	Early-onset sepsis	100 mg/kg	IV	12/12 hours	10
12	Gentamicin	0	0	1	1	0	1	0	Ampoule	J	J01GB03	Antiinfectives for systemic use	Early-onset sepsis	4.9 mg/kg	IV	48/48 hours	7
12	Gentamicin	0	0	1	1	0	1	0	Ampoule	J	J01GB03	Antiinfectives for systemic use	Early-onset sepsis	3.8 mg/kg	IV	36/36 hours	3
12	Lung surfactan	0	0	1	0	0	1	0	Am. Bottle	R	R07AA02	Respiratory system	Respiratory Distress Syndrome	83.3 mg/Kg	Intratraqueal	Single dose	1
12	Phytomenadione	0	0	0	0	0	0	0	Ampoule	B	B02BA	Blood and blood forming organs	Bleeding	1 mg	IM	Single dose	1
12	Fentanyl	1	0	0	0	0	1	0	Ampoule	N	N01AH01	Nervous system	Sedation	1. 07 mcg/kg	IV	ACM	5
12	Aminophylline	0	1	0	0	0	1	0	Ampoule	R	R03DA05	Respiratory system	Apnoea	1.4 mg/kg	IV	12/12 hours	11
12	Epinephrine	0	1	0	0	1	1	0	Ampoule	R	R03AK01	Respiratory system	Extubation	3.7 mg/mL	NBZ	Single dose	1
12	Caffeine	0	0	0	0	0	0	1	Solution	N	N06BC01	Nervous system	Apnoea	5.8 mg/kg	SOG	24/24 hours	14
12	Polyvitamin	0	0	0	0	0	0	0	Drops	A	A11A	Alimentary tract and metabolism	Supplementation	12 gotas	SOG	24/24 hours	54
12	Cefepime	1	0	0	0	0	1	0	Am. Bottle	J	J01DE01	Antiinfectives for systemic use	Late-onset sepsis	48 mg/kg	IV	12/12 hours	8
12	Amikacin	0	0	1	1	0	1	0	Ampoule	J	J01GB06	Antiinfectives for systemic use	Late-onset sepsis	14.4 mg/kg	IV	36/36 hours	8
12	Domperidone	0	0	0	0	0	0	1	Suspension	A	A03FA03	Alimentary tract and metabolism	Regurgitation	0.3 mg/Kg	SOG	8/8 hours	22
12	Tricalcium phosphate 12,9%	0	0	0	0	0	0	1	Suspension	A	A12AA01	Alimentary tract and metabolism	Bone disease		SOG	8/8 hours	44
12	Aminophylline	0	1	0	0	0	1	0	Ampoule	R	R03DA05	Respiratory system	Apnoea	1.3 mg/kg	IV	12/12 hours	5
12	Aminophylline	0	1	0	0	0	1	0	Ampoule	R	R03DA05	Respiratory system	Apnoea	1.5 mg/kg	IV	12/12 hours	26
12	Meropenem	1	0	0	0	0	1	0	Am. Bottle	J	J01DH02	Antiinfectives for systemic use	Meningitis	37.2 mg/Kg	IV	8/8 hours	4
12	Meropenem	1	0	0	0	0	1	0	Am. Bottle	J	J01DH02	Antiinfectives for systemic use	Meningitis	39.9 mg/Kg	IV	8/8 hours	2
12	Meropenem	1	0	0	0	0	1	0	Am. Bottle	J	J01DH02	Antiinfectives for systemic use	Meningitis	42.6 mg/Kg	IV	8/8 hours	36
12	Meropenem	1	0	0	0	0	1	0	Am. Bottle	J	J01DH02	Antiinfectives for systemic use	Meningitis	41.5 mg/Kg	IV	8/8 hours	12
12	Vancomycin	0	0	0	0	0	0	0	Am. Bottle	J	J01XA01	Antiinfectives for systemic use	Meningitis	18 mg/kg	IV	8/8 hours	23
12	Vancomycin	0	0	0	0	0	0	0	Am. Bottle	J	J01XA01	Antiinfectives for systemic use	Meningitis	13.8 mg/kg	IV	8/8 hours	25
12	Ferrous sulfate	0	0	0	0	0	0	0	Drops	B	B03AA07	Blood and blood forming organs	Supplementation	5 gotas	SOG	24/24 hours	1
12	Ferrous sulfate	0	0	0	0	0	0	0	Drops	B	B03AA07	Blood and blood forming organs	Supplementation	4 gotas	SOG	24/24 hours	1
12	Furosemide	0	1	0	0	0	1	0	Ampoule	C	C03CA01	Cardiovascular system	Reduction of blood volume	0.9 mg/kg	IV	Single dose	2
13	Ampicillin	0	0	0	0	0	0	0	Am. Bottle	J	J01CA01	Antiinfectives for systemic use	Early-onset sepsis	95.8 mg/Kg	IV	12/12 hours	10
13	Gentamicin	0	0	1	1	0	1	0	Ampoule	J	J01GB03	Antiinfectives for systemic use	Early-onset sepsis	4.3 mg/kg	IV	36/36 hours	10
13	Fentanyl	1	0	0	0	0	1	0	Ampoule	N	N01AH01	Nervous system	Sedation	1.0 mcg/kg	IV	ACM	5
13	Phytomenadione	0	0	0	0	0	0	0	Ampoule	B	B02BA	Blood and blood forming organs	Bleeding	1 mg	IM	Single dose	1
13	Ranitidine	1	1	0	0	0	1	0	Ampoule	A	A02BA02	Alimentary tract and metabolism	Digestive bleeding	0.47 mg/Kg	IV	12/12 hours	6
13	Nystatin + Zinc oxid	0	0	0	0	0	0	1	Bisnaga	D	D01AA01	Dermatological	Rash		Tópica	8/8 hours	6
14	Ampicillin	0	0	0	0	0	0	0	Am. Bottle	J	J01CA01	Antiinfectives for systemic use	Early-onset sepsis	110 mg/Kg	IV	12/12 hours	5
14	Gentamicin	0	0	1	1	0	1	0	Ampoule	J	J01GB03	Antiinfectives for systemic use	Early-onset sepsis	4.8 mg/kg	IV	36/36 hours	5
14	Aminophylline	0	1	0	0	0	1	0	Ampoule	R	R03DA05	Respiratory system	Apnoea	1.47 mg/kg	IV	8/8 hours	9
14	Ranitidine	1	1	0	0	0	1	0	Ampoule	A	A02BA02	Alimentary tract and metabolism	Digestive bleeding	0.52 mg/Kg	IV	12/12 hours	2
14	Caffeine	0	0	0	0	0	0	1	Solution	N	N06BC01	Nervous system	Apnoea	5.1 mg/kg	SOG	24/24 hours	1
15	Ampicillin	0	0	0	0	0	0	0	Am. Bottle	J	J01CA01	Antiinfectives for systemic use	Early-onset sepsis	100 mg/Kg	IV	12/12 hours	4
15	Gentamicin	0	0	1	1	0	1	0	Ampoule	J	J01GB03	Antiinfectives for systemic use	Early-onset sepsis	4.66 mg/kg	IV	48/48 hours	4
15	Fentanyl	1	0	0	0	0	1	0	Ampoule	N	N01AH01	Nervous system	Sedation	0.83 mcg/kg	IV	ACM	4
15	Dopamine	1	0	0	0	0	1	0	Ampoule	C	S01AA12	Cardiovascular system	Poor perfusion	5 mcg/kg/min	IV	Continuos	2
15	Insulin Regular	0	1	0	0	0	1	0	Am. Bottle	A	A10AB01	Alimentary tract and metabolism	Hyperglycemia	0.01 U/Kg/hora	IV	Continuos	1
15	Insulin Regular	0	1	0	0	0	1	0	Am. Bottle	A	A10AB01	Alimentary tract and metabolism	Hyperglycemia	0.04 U/Kg/hora	IV	Continuos	2
15	Insulin Regular	0	1	0	0	0	1	0	Am. Bottle	A	A10AB01	Alimentary tract and metabolism	Hyperglycemia	0.1 U/Kg/hora	IV	Continuos	2
15	Dobutamine	1	1	0	0	0	1	0	Ampoule	C	C01CA07	Cardiovascular system	Bradycardia	7 mcg/kg/min	IV	Continuos	2
15	Dobutamine	1	1	0	0	0	1	0	Ampoule	C	C01CA07	Cardiovascular system	Bradycardia	10 mcg/kg/min	IV	Continuos	1
15	Furosemide	0	1	0	0	0	1	0	Ampoule	C	C03CA01	Cardiovascular system	Reduction of blood volume	0.9 mg/kg	IV	Single dose	1
15	Epinephrine	0	0	0	0	0	0	0	Ampoule	C	C01CA24	Cardiovascular system	Resuscitation	0.09 mg/Kg	IV	Single dose	1
15	Phenobarbital	0	0	0	0	0	0	1	Ampoule	N	N03AA02	Nervous system	Seizures	18.34 mg/kg	IV	Single dose	1
15	Phenobarbital	0	0	0	0	0	0	1	Ampoule	N	N03AA02	Nervous system	Seizures	1.83 mg/kg	IV	8/8 hours	1
15	Phenytoin	0	0	0	0	0	0	0	Ampoule	N	N03AB02	Nervous system	Seizures	18.34 mg/kg	IV	Single dose	1
15	Phenytoin	0	0	0	0	0	0	0	Ampoule	N	N03AB02	Nervous system	Seizures	2.7mg/kg	IV	12/12 hours	1
15	Epinephrine	0	0	0	0	0	0	0	Ampoule	C	C01CA24	Cardiovascular system	Resuscitation	0.02 mg/Kg	IV	Single dose	1
15	Epinephrine	0	1	0	0	0	1	0	Ampoule	C	C01CA24	Cardiovascular system	Hypotension	0.1 mcg/Kg/min	IV	Continuos	1
16	Ampicillin	0	0	0	0	0	0	0	Am. Bottle	J	J01CA01	Antiinfectives for systemic use	Early-onset sepsis	98.3 mg/Kg	IV	12/12 hours	13
16	Gentamicin	0	0	1	1	0	1	0	Ampoule	J	J01GB03	Antiinfectives for systemic use	Early-onset sepsis	4.9 mg/kg	IV	48/48 hours	9
16	Gentamicin	0	0	1	1	0	1	0	Ampoule	J	J01GB03	Antiinfectives for systemic use	Early-onset sepsis	4mg/kg	IV	36/36 hours	4
16	Fentanyl	1	0	0	0	0	1	0	Ampoule	N	N01AH01	Nervous system	Sedation	1.04 mcg/kg	IV	ACM	36
16	Dopamine	1	0	0	0	0	1	0	Ampoule	C	S01AA12	Cardiovascular system	Metabolic acidosis	5 mcg/kg/min	IV	Continuos	9
16	Dopamine	1	0	0	0	0	1	0	Ampoule	C	S01AA12	Cardiovascular system	Metabolic acidosis	4 mcg/kg/min	IV	Continuos	5
16	Furosemide	0	1	0	0	0	1	0	Ampoule	C	C03CA01	Cardiovascular system	Reduction of blood volume	0.9 mg/kg	IV	Single dose	2
16	Meropenem	1	0	0	0	0	1	0	Am. Bottle	J	J01DH02	Antiinfectives for systemic use	Late-onset sepsis	39.6 mg/Kg	IV	8/8 hours	1
16	Meropenem	1	0	0	0	0	1	0	Am. Bottle	J	J01DH02	Antiinfectives for systemic use	Late-onset sepsis	39.6 mg/Kg	IV	24/24 hours	13
16	Furosemide	0	0	1	0	0	1	0	Ampoule	C	C03CA01	Cardiovascular system	Oliguria	0.4 mg/kg	IV	12/12 hours	2
16	Furosemide	0	0	0	0	0	0	0	Ampoule	C	C03CA01	Cardiovascular system	Oliguria	0.4 mg/kg	IV	6/6 hours	1
16	Furosemide	0	0	1	0	0	1	0	Ampoule	C	C03CA01	Cardiovascular system	Oliguria	0.33 mg/kg	IV	8/8 hours	19
16	Furosemide	0	0	0	0	0	0	0	Ampoule	C	C03CA01	Cardiovascular system	Anuria	0.03 mg/kg/hora	IV	Continuos	2
16	Dobutamine	1	1	0	0	0	1	0	Ampoule	C	C01CA07	Cardiovascular system	Bradycardia	8 mcg/kg/min	IV	Continuos	5
16	Dobutamine	1	1	0	0	0	1	0	Ampoule	C	C01CA07	Cardiovascular system	Bradycardia	7 mcg/kg/min	IV	Continuos	1
16	Dobutamine	1	1	0	0	0	1	0	Ampoule	C	C01CA07	Cardiovascular system	Bradycardia	5 mcg/kg/min	IV	Continuos	12
16	Dobutamine	1	1	0	0	0	1	0	Ampoule	C	C01CA07	Cardiovascular system	Bradycardia	4 mcg/kg/min	IV	Continuos	3
16	Vancomycin	0	0	1	1	0	1	0	Am. Bottle	J	J01XA01	Antiinfectives for systemic use	Bacteremia	17.4 mg/kg	IV	48/48 hours	11
16	Vancomycin	0	0	1	1	0	1	0	Am. Bottle	J	J01XA01	Antiinfectives for systemic use	Bacteremia	8.2 mg/kg	IV	12/12 hours	3
16	Furosemide	0	1	0	0	0	1	0	Ampoule	C	C03CA01	Cardiovascular system	Reduction of blood volume	0.5 mg/kg	IV	Single dose	1
16	Aminophylline	0	1	0	0	0	1	0	Ampoule	R	R03DA05	Respiratory system	Apnoea	1 mg/kg	IV	12/12 hours	12
16	Domperidone	0	0	0	0	0	0	1	Suspension	A	A03FA03	Alimentary tract and metabolism	Regurgitation	0.24/Kg	SOG	8/8 hours	44
16	Epinephrine	0	1	0	0	1	1	0	Ampoule	R	R03AK01	Respiratory system	Extubation	3 mg	NBZ	Single dose	1
16	Caffeine	0	0	0	0	0	0	1	Solution	N	N06BC01	Nervous system	Apnoea	5.6 mg/kg	SOG	24/24 hours	7
16	Caffeine	0	0	0	0	0	0	1	Solution	N	N06BC01	Nervous system	Apnoea	10 mg/kg	SOG	24/24 hours	4
16	Caffeine	0	0	0	0	0	0	1	Solution	N	N06BC01	Nervous system	Apnoea	4.4 mg/kg	SOG	24/24 hours	23
16	Budesonide	1	1	0	0	0	1	0	Solution	R	R03BA02	Respiratory system	Bronchopulmonary dysplasia		NBZ	12/12 hours	36
16	Ferrous sulfate	0	0	0	0	0	0	0	Drops	B	B03AA07	Blood and blood forming organs	Supplementation	2 gotas	SOG	24/24 hours	8
16	Tricalcium phosphate 12,9%	0	0	0	0	0	0	1	Suspension	A	A12AA01	Alimentary tract and metabolism	Bone disease		SOG	12/12 hours	12
17	Ampicillin	0	0	0	0	0	0	0	Am. Bottle	J	J01CA01	Antiinfectives for systemic use	Early-onset sepsis	92.6 mg/Kg	IV	12/12 hours	12
17	Gentamicin	0	0	1	1	0	1	0	Ampoule	J	J01GB03	Antiinfectives for systemic use	Early-onset sepsis	4.8 mg/kg	IV	36/36 hours	12
17	Aminophylline	0	1	0	0	0	1	0	Ampoule	R	R03DA05	Respiratory system	Apnoea	1.6 mg/kg	IV	8/8 hours	6
17	Aminophylline	0	1	0	0	0	1	0	Ampoule	R	R03DA05	Respiratory system	Apnoea	1.6 mg/kg	IV	12/12hours	9
17	Fentanyl	1	0	0	0	0	1	0	Ampoule	N	N01AH01	Nervous system	Sedation	1.15 mcg/kg	IV	ACM	4
17	Phytomenadione	0	0	0	0	0	0	0	Ampoule	B	B02BA	Blood and blood forming organs	Bleeding	1 mg	IM	Single dose	1
17	Fentanyl	1	0	0	0	0	1	0	Ampoule	N	N01AH01	Nervous system	Sedation	0.03mcg/kg	IV	Continuos	2
17	Fentanyl	1	0	0	0	0	1	0	Ampoule	N	N01AH01	Nervous system	Sedation	1.87 mcg/kg	IV	4/4 hours	3
17	Fentanyl	1	0	0	0	0	1	0	Ampoule	N	N01AH01	Nervous system	Sedation	0.8 mcg/kg	IV	ACM	1
17	Midazolam	0	0	1	1	0	1	0	Ampoule	N	N05CD08	Nervous system	Sedation	0.2 mg/Kg	IV	Single dose	1
17	Epinephrine	0	1	0	0	1	1	0	Ampoule	R	R03AK01	Respiratory system	Extubation	3 mg	NBZ	Single dose	1
17	Caffeine	0	0	0	0	0	0	1	Solution	N	N06BC01	Nervous system	Apnoea	5.45 mg/kg	SOG	24/24 hours	12
17	Domperidone	0	0	0	0	0	0	1	Suspension	A	A03FA03	Alimentary tract and metabolism	Regurgitation	0.14/Kg	SOG	8/8 hours	16
17	Meropenem	1	0	0	0	0	1	0	Am. Bottle	J	J01DH02	Antiinfectives for systemic use	Enterocolitis	20 mg/Kg	IV	24/24 hours	21
17	Vancomycin	0	0	0	0	0	0	0	Am. Bottle	J	J01XA01	Antiinfectives for systemic use	Bacteremia	10.3 mg/kg	IV	8/8 hours	21
17	Furosemide	0	1	0	0	0	1	0	Ampoule	C	C03CA01	Cardiovascular system	Reduction of blood volume	1 mg/kg	IV	Single dose	1
17	Furosemide	0	1	0	0	0	1	0	Ampoule	C	C03CA01	Cardiovascular system	Reduction of blood volume	0.48 mg/kg	IV	12/12 hours	6
18	Ampicillin	0	0	0	0	0	0	0	Am. Bottle	J	J01CA01	Antiinfectives for systemic use	Early-onset sepsis	48.1 mg/Kg	IV	12/12 hours	1
18	Ampicillin	0	0	0	0	0	0	0	Am. Bottle	J	J01CA01	Antiinfectives for systemic use	Early-onset sepsis	99.6 mg/Kg	IV	12/12 hours	6
18	Ampicillin	0	0	0	0	0	0	0	Am. Bottle	J	J01CA01	Antiinfectives for systemic use	Early-onset sepsis	99.6 mg/Kg	IV	8/8 hours	2
18	Gentamicin	0	0	1	1	0	1	0	Ampoule	J	J01GB03	Antiinfectives for systemic use	Early-onset sepsis	3.9 mg/kg	IV	36/36 hours	9
18	Dobutamine	1	1	0	0	0	1	0	Ampoule	C	C01CA07	Cardiovascular system	Bradycardia	10 mcg/kg/min	IV	Continuos	3
18	Dobutamine	1	1	0	0	0	1	0	Ampoule	C	C01CA07	Cardiovascular system	Bradycardia	9 mcg/kg/min	IV	Continuos	9
18	Dobutamine	1	1	0	0	0	1	0	Ampoule	C	C01CA07	Cardiovascular system	Bradycardia	7.5 mcg/kg/min	IV	Continuos	8
18	Furosemide	0	1	0	0	0	1	0	Ampoule	C	C03CA01	Cardiovascular system	Reduction of blood volume	0.97 mg/kg	IV	24/24 hours	2
18	Furosemide	0	1	0	0	0	1	0	Ampoule	C	C03CA01	Cardiovascular system	Reduction of blood volume	0.5 mg/kg	IV	12/12 hours	2
18	Furosemide	0	1	0	0	0	1	0	Ampoule	C	C03CA01	Cardiovascular system	Reduction of blood volume	0.5 mg/kg	IV	6/6 hours	1
18	Furosemide	0	1	0	0	0	1	0	Ampoule	C	C03CA01	Cardiovascular system	Reduction of blood volume	0.7 mg/kg	IV	6/6 hours	6
18	Furosemide	0	1	0	0	0	1	0	Pill	C	C03CA01	Cardiovascular system	Reduction of blood volume	0.7 mg/kg	SOG	6/6 hours	4
18	Furosemide	0	1	0	0	0	1	0	Pill	C	C03CA01	Cardiovascular system	Reduction of blood volume	0.7 mg/kg	SOG	8/8 hours	2
18	Phytomenadione	0	0	0	0	0	0	0	Ampoule	B	B02BA	Blood and blood forming organs	Bleeding	1 mg	IM	Single dose	3
18	Dopamine	1	0	0	0	0	1	0	Ampoule	C	S01AA12	Cardiovascular system	Bradycardia	4 mcg/kg/min	IV	Continuos	3
19	Ampicillin	0	0	0	0	0	0	0	Am. Bottle	J	J01CA01	Antiinfectives for systemic use	Early-onset sepsis	95.7 mg/Kg	IV	12/12 hours	10
19	Gentamicin	0	0	1	1	0	1	0	Ampoule	J	J01GB03	Antiinfectives for systemic use	Early-onset sepsis	4.5mg/kg	IV	36/36 hours	10
19	Aminophylline	0	1	0	0	0	1	0	Ampoule	R	R03DA05	Respiratory system	Apnoea	1.48 mg/kg	IV	8/8 hours	6
19	Caffeine	0	0	0	0	0	0	1	Solution	N	N06BC01	Nervous system	Apnoea	5.0 mg/kg	SOG	24/24 hours	3
20	Furosemide	0	1	0	0	0	1	0	Ampoule	C	C03CA01	Cardiovascular system	Reduction of blood volume	1 mg/kg	IV	Single dose	1
20	Domperidone	0	0	0	0	0	0	1	Suspension	A	A03FA03	Alimentary tract and metabolism	Regurgitation	0.3 MG/Kg	SOG	8/8 hours	1
21	Ranitidine	1	1	0	0	0	1	0	Ampoule	A	A02BA02	Alimentary tract and metabolism	Digestive bleeding	0.5 mg/Kg	IV	12/12 hours	5
21	Ampicillin	0	0	0	0	0	0	0	Am. Bottle	J	J01CA01	Antiinfectives for systemic use	Early-onset sepsis	100 mg/Kg	IV	12/12 hours	7
21	Gentamicin	0	0	1	1	0	1	0	Ampoule	J	J01GB03	Antiinfectives for systemic use	Early-onset sepsis	4.3mg/kg	IV	36/36 hours	7
21	Tobramycin	1	0	0	0	0	1	0	Eye drops	S	S01AA12	Sensory organs	Eye infection	1 gota	Ocular	6/6 hours	8
21	Domperidone	0	0	0	0	0	0	1	Suspension	A	A03FA03	Alimentary tract and metabolism	Regurgitation	0.3 MG/Kg	SOG	8/8 hours	4
22	Domperidone	0	0	0	0	0	0	1	Suspension	A	A03FA03	Alimentary tract and metabolism	Regurgitation	0.3 MG/Kg	SOG	8/8 hours	1
23	Ampicillin	0	0	0	0	0	0	0	Am. Bottle	J	J01CA01	Antiinfectives for systemic use	Early-onset sepsis	96 mg/Kg	IV	12/12 hours	10
23	Gentamicin	0	0	1	1	0	1	0	Ampoule	J	J01GB03	Antiinfectives for systemic use	Early-onset sepsis	4.8mg/kg	IV	48/48 hours	10
23	Tobramycin	1	0	0	0	0	1	0	Eye drops	S	S01AA12	Sensory organs	Eye infection	1 gota	Ocular	6/6 hours	1
23	Ranitidine	1	1	0	0	0	1	0	Ampoule	A	A02BA02	Alimentary tract and metabolism	Digestive bleeding	0.9 mg/Kg	IV	12/12 hours	3
23	Ranitidine	1	1	0	0	0	1	0	Ampoule	A	A02BA02	Alimentary tract and metabolism	Digestive bleeding	0.54 mg/Kg	IV	12/12 hours	2
23	Lung surfactan	0	0	0	0	0	0	0	Am. Bottle	R	R07AA02	Respiratory system	Respiratory Distress Syndrome	95.8 mg/Kg	Intratraqueal	Single dose	2
23	Aminophylline	0	1	0	0	0	1	0	Ampoule	R	R03DA05	Respiratory system	Apnoea	2.3 mg/kg	IV	12/12 hours	11
23	Aminophylline	0	1	0	0	0	1	0	Ampoule	R	R03DA05	Respiratory system	Apnoea	1.2 mg/kg	IV	12/12 hours	5
23	Aminophylline	0	1	0	0	0	1	0	Ampoule	R	R03DA05	Respiratory system	Apnoea	1.4 mg/kg	IV	12/12 hours	2
23	Fentanyl	1	0	0	0	0	1	0	Ampoule	N	N01AH01	Nervous system	Sedation	0.59 mcg/kg	IV	ACM	7
23	Fentanyl	1	0	0	0	0	1	0	Ampoule	N	N01AH01	Nervous system	Sedation	1.2 mcg/kg	IV	ACM	1
23	Dopamine	1	0	0	0	0	1	0	Ampoule	C	S01AA12	Cardiovascular system	Poor perfusion	5 mcg/kg/min	IV	Continuos	1
23	Dopamine	1	0	0	0	0	1	0	Ampoule	C	S01AA12	Cardiovascular system	Poor perfusion	3 mcg/kg/min	IV	Continuos	1
23	Phytomenadione	0	0	0	0	0	0	0	Ampoule	B	B02BA	Blood and blood forming organs	Bleeding	1 mg/Kg	IM	Single dose	2
23	Epinephrine	0	1	0	0	1	1	0	Ampoule	R	R03AK01	Respiratory system	Extubation	3.3 mg/Kg	NBZ	Single dose	1
23	Cefepime	1	0	0	0	0	1	0	Am. Bottle	J	J01DE01	Antiinfectives for systemic use	Late-onset sepsis	45 mg/kg	IV	12/12 hours	5
23	Cefepime	1	0	0	0	0	1	0	Am. Bottle	J	J01DE01	Antiinfectives for systemic use	Late-onset sepsis	49.4 mg/kg	IV	12/12 hours	1
23	Cefepime	1	0	0	0	0	1	0	Am. Bottle	J	J01DE01	Antiinfectives for systemic use	Late-onset sepsis	48.7 mg/kg	IV	12/12 hours	5
23	Amikacin	0	0	1	1	0	1	0	Ampoule	J	J01GB06	Antiinfectives for systemic use	Late-onset sepsis	11.2 mg/kg	IV	24/24 hours	5
23	Amikacin	0	0	1	1	0	1	0	Ampoule	J	J01GB06	Antiinfectives for systemic use	Late-onset sepsis	14.8 mg/kg	IV	24/24 hours	1
23	Amikacin	0	0	1	1	0	1	0	Ampoule	J	J01GB06	Antiinfectives for systemic use	Late-onset sepsis	14.5 mg/kg	IV	24/24 hours	5
23	Polyvitamin	0	0	0	0	0	0	0	Drops	A	A11A	Alimentary tract and metabolism	Supplementation	12 gotas	VO	24/24 hours	34
23	Caffeine	0	0	0	0	0	0	1	Solution	N	N06BC01	Nervous system	Apnoea	5.3 mg/kg	SOG	24/24 hours	29
23	Nystatin + Zinc oxid	0	0	0	0	0	0	1	Bisnaga	D	D01AA01	Dermatological	Rash		Tópica	6/6 hours	15
23	Meropenem	1	0	0	0	0	1	0	Am. Bottle	J	J01DH02	Antiinfectives for systemic use	Late-onset sepsis	20.5 mg/Kg	IV	8/8 hours	4
23	Meropenem	1	0	0	0	0	1	0	Am. Bottle	J	J01DH02	Antiinfectives for systemic use	Late-onset sepsis	38.5 mg/Kg	IV	8/8 hours	4
23	Meropenem	1	0	0	0	0	1	0	Am. Bottle	J	J01DH02	Antiinfectives for systemic use	Late-onset sepsis	19.5 mg/Kg	IV	8/8 hours	2
23	Furosemide	0	0	1	0	0	1	0	Ampoule	C	C03CA01	Cardiovascular system	Edema	0.5 mg/kg	IV	12/12 hours	10
23	Furosemide	0	0	0	0	0	0	0	Ampoule	C	C03CA01	Cardiovascular system	Edema	0.9 mg/kg	IV	24/24 hours	6
23	Tricalcium phosphate 12,9%	0	0	0	0	0	0	1	Suspension	A	A12AA01	Alimentary tract and metabolism	Bone disease		SOG	12/12 hours	24
23	Dexamethasone	0	1	0	0	0	1	0	Ampoule	H	H02AB02	Systemic hormonal preparations, excl. sex hormones and insulins	Bronchopulmonary dysplasia	0.14mg/kg	IV	24/24 hours	3
23	Dexamethasone	0	1	0	0	0	1	0	Ampoule	H	H02AB02	Systemic hormonal preparations, excl. sex hormones and insulins	Bronchopulmonary dysplasia	0.1mg/kg	IV	24/24 hours	3
23	Dexamethasone	0	1	0	0	0	1	0	Ampoule	H	H02AB02	Systemic hormonal preparations, excl. sex hormones and insulins	Bronchopulmonary dysplasia	0.05mg/kg	IV	24/24 hours	2
23	Dexamethasone	0	1	0	0	0	1	0	Ampoule	H	H02AB02	Systemic hormonal preparations, excl. sex hormones and insulins	Bronchopulmonary dysplasia	0.02mg/kg	IV	24/24 hours	2
23	Ferrous sulfate	0	0	0	0	0	0	0	Drops	B	B03AA07	Blood and blood forming organs	Anemia	4 gotas	SOG	24/24 hours	7
24	Aminophylline	0	1	0	0	0	1	0	Ampoule	R	R03DA05	Respiratory system	Apnoea	1.46 mg/kg	IV	8/8 hours	8
25	Ampicillin	0	0	0	0	0	0	0	Am. Bottle	J	J01CA01	Antiinfectives for systemic use	Early-onset sepsis	100 mg/Kg	IV	12/12 hours	9
25	Gentamicin	0	0	1	1	0	1	0	Ampoule	J	J01GB03	Antiinfectives for systemic use	Early-onset sepsis	4.1mg/kg	IV	24/24 hours	9
25	Phenobarbital	0	0	0	0	0	0	1	Ampoule	N	N03AA02	Nervous system	Seizures	19.8 mg/kg	IV	Single dose	1
25	Phenobarbital	0	0	0	0	0	0	1	Ampoule	N	N03AA02	Nervous system	Seizures	2.3 mg/kg	IV	12/12 hours	7
25	Hydrocortisone	1	1	0	0	0	1	0	Am. Bottle	H	H02AB09	Systemic hormonal preparations, excl. Sex hormones and insulins	Hypoglycemia	4.9 mg/kg	IV	12/12 hours	11
25	Paracetamol	1	0	0	0	0	1	0	Drops	N	N02BE01	Nervous system	Fever	10 mg/kg	SOG	SN	3
25	Meropenem	1	0	0	0	0	1	0	Am. Bottle	J	J01DH02	Antiinfectives for systemic use	Late-onset sepsis	40 mg/Kg	IV	8/8 hours	11
25	Amphotericine B	1	0	0	0	0	1	0	Am. Bottle	J	J02AA01	Antiinfectives for systemic use	Fungal sepsis	1 mg/kg	IV	24/24 hours	22
25	Vancomycin	0	0	1	0	0	1	0	Am. Bottle	J	J01XA01	Antiinfectives for systemic use	Bacteremia	15 mg/kg	IV	8/8 hours	11
25	Phytomenadione	0	0	0	0	0	0	0	Ampoule	B	B02BA	Blood and blood forming organs	Bleeding	1 mg	IM	24/24 hours	3
25	Nystatin + Zinc oxid	0	0	0	0	0	0	1	Oint.	D	D01AA01	Dermatological	Rash		Tópica	8/8 hours	29
25	Ciprofloxacin	1	0	0	0	0	1	0	Injectable solution	J	J01MA02	Antiinfectives for systemic use	Late-onset sepsis	9 mg/kg	IV	12/12 hours	10
25	Dexamethasone	0	1	0	0	1	1	0	Eye drops	S	S01BA01	Sensory organs	Traumatized narina	1 gota	Tópica	12/12 hours	8
25	Dexamethasone	0	1	0	0	1	1	0	Eye drops	S	S01BA01	Sensory organs	Traumatized narina	1 gota	Tópica	SN	6
25	Epinephrine	0	1	0	0	1	1	0	Ampoule	R	R03AK01	Respiratory system	Extubation	0.2 mg/Kg	NBZ	Single dose	1
25	Meropenem	1	0	0	0	0	1	0	Am. Bottle	J	J01DH02	Antiinfectives for systemic use	Late-onset sepsis	19.8 mg/Kg	IV	8/8 hours	6
25	Meropenem	1	0	0	0	0	1	0	Am. Bottle	J	J01DH02	Antiinfectives for systemic use	Late-onset sepsis	41.2 mg/Kg	IV	8/8 hours	17
26	Ampicillin	0	0	0	0	0	0	0	Am. Bottle	J	J01CA01	Antiinfectives for systemic use	Early-onset sepsis	101 mg/Kg	IV	12/12 hours	7
26	Gentamicin	0	0	1	1	0	1	0	Ampoule	J	J01GB03	Antiinfectives for systemic use	Early-onset sepsis	4mg/kg	IV	24/24 hours	7
27	Ampicillin	0	0	0	0	0	0	0	Am. Bottle	J	J01CA01	Antiinfectives for systemic use	Early-onset sepsis	97.7 mg/Kg	IV	12/12 hours	5
27	Gentamicin	0	0	1	1	0	1	0	Ampoule	J	J01GB03	Antiinfectives for systemic use	Early-onset sepsis	3.9mg/kg	IV	24/24 hours	5
28	Ampicillin	0	0	0	0	0	0	0	Am. Bottle	J	J01CA01	Antiinfectives for systemic use	Early-onset sepsis	100 mg/Kg	IV	12/12 hours	3
28	Gentamicin	0	0	1	0	0	1	0	Ampoule	J	J01GB03	Antiinfectives for systemic use	Early-onset sepsis	4.0 mg/kg	IV	24/24 hours	3
29	Ampicillin	0	0	0	0	0	0	0	Am. Bottle	J	J01CA01	Antiinfectives for systemic use	Early-onset sepsis	106 mg/Kg	IV	12/12 hours	7
29	Gentamicin	0	0	1	1	0	1	0	Ampoule	J	J01GB03	Antiinfectives for systemic use	Early-onset sepsis	4.2 mg/kg	IV	24/24 hours	7
30	Ampicillin	0	0	0	0	0	0	0	Am. Bottle	J	J01CA01	Antiinfectives for systemic use	Early-onset sepsis	99 mg/Kg	IV	12/12 hours	10
30	Gentamicin	0	0	1	1	0	1	0	Ampoule	J	J01GB03	Antiinfectives for systemic use	Early-onset sepsis	3.9 mg/kg	IV	24/24 hours	10
30	Dobutamine	1	1	0	0	0	1	0	Ampoule	C	C01CA07	Cardiovascular system	Bradycardia	6 mcg/kg/min	IV	Continuos	6
30	Dobutamine	1	1	0	0	0	1	0	Ampoule	C	C01CA07	Cardiovascular system	Bradycardia	10 mcg/kg/min	IV	Continuos	2
30	Dobutamine	1	1	0	0	0	1	0	Ampoule	C	C01CA07	Cardiovascular system	Bradycardia	8 mcg/kg/min	IV	Continuos	1
30	Dobutamine	1	1	0	0	0	1	0	Ampoule	C	C01CA07	Cardiovascular system	Bradycardia	7.8 mcg/kg/min	IV	Continuos	6
30	Alprostadil	0	0	0	0	0	0	1	Ampoule	C	C01EA01	Cardiovascular system	Patent ductus arteriosus	0.05 mcg/kg/min	IV	Continuos	6
30	Alprostadil	0	0	0	0	0	0	1	Ampoule	C	C01EA01	Cardiovascular system	Patent ductus arteriosus	0.06 mcg/kg/min	IV	Continuos	8
30	Furosemide	0	1	0	0	0	1	0	Ampoule	C	C03CA01	Cardiovascular system	Reduction of blood volume	0.25 mg/kg	IV	6/6 hours	6
30	Furosemide	0	1	0	0	0	1	0	Ampoule	C	C03CA01	Cardiovascular system	Reduction of blood volume	0.5 mg/kg	IV	6/6 hours	3
30	Furosemide	0	1	0	0	0	1	0	Ampoule	C	C03CA01	Cardiovascular system	Reduction of blood volume	0.75 mg/kg	IV	6/6 hours	3
30	Fentanyl	1	0	0	0	0	1	0	Ampoule	N	N01AH01	Nervous system	Sedation	2 mcg/kg	IV	ACM	1
30	Fentanyl	1	0	0	0	0	1	0	Ampoule	N	N01AH01	Nervous system	Sedation	1 mcg/kg/hora	IV	Continuos	7
30	Fentanyl	1	0	0	0	0	1	0	Ampoule	N	N01AH01	Nervous system	Sedation	0.5 mcg/kg/hora	IV	Continuos	3
31	Ampicillin	0	0	0	0	0	0	0	Am. Bottle	J	J01CA01	Antiinfectives for systemic use	Early-onset sepsis	102 mg/Kg	IV	12/12 hours	5
31	Gentamicin	0	0	1	1	0	1	0	Ampoule	J	J01GB03	Antiinfectives for systemic use	Early-onset sepsis	4.5 mg/kg	IV	36/36 hours	5
31	Domperidone	0	0	0	0	0	0	1	Suspension	A	A03FA03	Alimentary tract and metabolism	Regurgitation	0.25 MG/Kg	SOG	8/8 hours	1
32	Domperidone	0	0	0	0	0	0	1	Suspension	A	A03FA03	Alimentary tract and metabolism	Regurgitation	0.25 MG/Kg	SOG	8/8 hours	2
33	Ampicillin	0	0	0	0	0	0	0	Am. Bottle	J	J01CA01	Antiinfectives for systemic use	Early-onset sepsis	100 mg/Kg	IV	12/12 hours	3
33	Gentamicin	0	0	1	1	0	1	0	Ampoule	J	J01GB03	Antiinfectives for systemic use	Early-onset sepsis	4 mg/kg	IV	24/24 hours	3
34	Gentamicin	0	0	1	1	0	1	0	Ampoule	J	J01GB03	Antiinfectives for systemic use	Early-onset sepsis	4.4 mg/kg	IV	36/36 hours	9
34	Gentamicin	0	0	1	1	0	1	0	Ampoule	J	J01GB03	Antiinfectives for systemic use	Early-onset sepsis	3.7 mg/kg	IV	24/24 hours	2
34	Benzylpenicillin	0	0	0	0	0	0	0	Am. Bottle	J	J01CE01	Antiinfectives for systemic use	Congenital syphilis	55334 UI/Kg	IV	12/12 hours	8
34	Benzylpenicillin	0	0	0	0	0	0	0	Am. Bottle	J	J01CE01	Antiinfectives for systemic use	Congenital syphilis	55334 UI/Kg	IV	8/8 hours	3
34	Fentanyl	1	0	0	0	0	1	0	Ampoule	N	N01AH01	Nervous system	Sedation	1 mcg/kg	IV	ACM	25
34	Lung surfactan	0	0	0	0	0	0	0	Am. Bottle	R	R07AA02	Respiratory system	Respiratory Distress Syndrome	95.6 mg/Kg	Intratraqueal	Single dose	1
34	Dopamine	1	0	0	0	0	1	0	Ampoule	C	S01AA12	Cardiovascular system	Metabolic acidosis	3 mcg/kg/min	IV	Continuos	2
34	Dopamine	1	0	0	0	0	1	0	Ampoule	C	S01AA12	Cardiovascular system	Metabolic acidosis	5 mcg/kg/min	IV	Continuos	2
34	Dopamine	1	0	0	0	0	1	0	Ampoule	C	S01AA12	Cardiovascular system	Poor perfusion	6 mcg/kg/min	IV	Continuos	3
34	Aminophylline	0	1	0	0	0	1	0	Ampoule	R	R03DA05	Respiratory system	Apnoea	1.6 mg/kg	IV	8/8 hours	26
34	Midazolam	0	0	1	1	0	1	0	Ampoule	N	N05CD08	Nervous system	Sedation	0.1 mg/Kg	IV	ACM	1
34	Phytomenadione	0	0	0	0	0	0	0	Ampoule	B	B02BA	Blood and blood forming organs	Bleeding	1 mg	IM	Single dose	3
34	Nistatina	0	0	1	0	0	1	0	Suspension	A	A07AA02	Alimentary tract and metabolism	Oral candidiasis	44.247.7 UI/Kg	VO	6/6 hours	15
34	Ranitidine	1	0	0	0	0	1	0	Ampoule	A	A02BA02	Alimentary tract and metabolism	Gastric residue	0.42 mg/Kg	IV	12/12 hours	16
34	Furosemide	0	0	0	0	0	0	0	Ampoule	C	C03CA01	Cardiovascular system	Cardiac congestion	1 mg/kg	IV	12/12 hours	2
34	Furosemide	0	0	1	1	0	1	0	Ampoule	C	C03CA01	Cardiovascular system	Cardiac congestion	0.5 mg/kg	IV	6/6 hours	2
34	Furosemide	0	0	1	1	0	1	0	Ampoule	C	C03CA01	Cardiovascular system	Cardiac congestion	0.5 mg/kg	IV	12/12 hours	10
34	Furosemide	0	0	1	1	0	1	0	Ampoule	C	C03CA01	Cardiovascular system	Cardiac congestion	0.2 mg/kg	IV	6/6 hours	5
34	Domperidone	0	0	0	0	0	0	1	Suspension	A	A03FA03	Alimentary tract and metabolism	Regurgitation	0.25 mg/Kg	SOG	8/8 hours	2
34	Fentanyl	1	0	0	0	0	1	0	Ampoule	N	N01AH01	Nervous system	Sedation	1 mcg/kg	IV	ACM	12
34	Meropenem	1	0	0	0	0	1	0	Am. Bottle	J	J01DH02	Antiinfectives for systemic use	Enterocolitis	25 mg/Kg	IV	12/12 hours	2
34	Meropenem	1	0	0	0	0	1	0	Am. Bottle	J	J01DH02	Antiinfectives for systemic use	Enterocolitis	25 mg/Kg	IV	8/8 hours	9
34	Dexamethasone	0	1	0	0	1	1	0	Eye drops	S	S01BA01	Sensory organs	Traumatized narina	1 gotas	Tópica	6/6 hours	1
34	Vancomycin	0	0	1	0	0	1	0	Am. Bottle	J	J01XA01	Antiinfectives for systemic use	Bacteremia	12.7 mg/kg	IV	8/8 hours	10
34	Ibuprofen	1	1	0	0	0	1	0	Suspension	C	C01EB16	Cardiovascular system	Patent ductus arteriosus	9.1 mg/kg	SOG	24/24 hours	2
34	Ibuprofen	1	1	0	0	0	1	0	Suspension	C	C01EB16	Cardiovascular system	Patent ductus arteriosus	4.4 mg/kg	SOG	24/24 hours	1
34	Caffeine	0	0	0	0	0	0	1	Solution	N	N06BC01	Nervous system	Apnoea	5.1 mg/kg	SOG	24/24 hours	3
35	Ampicillin	0	0	0	0	0	0	0	Am. Bottle	J	J01CA01	Antiinfectives for systemic use	Early-onset sepsis	99 mg/Kg	IV	12/12 hours	14
35	Gentamicin	0	0	1	1	0	1	0	Ampoule	J	J01GB03	Antiinfectives for systemic use	Early-onset sepsis	3.95 mg/kg	IV	24/24 hours	14
35	Fentanyl	1	0	0	0	0	1	0	Ampoule	N	N01AH01	Nervous system	Sedation	1.97 mcg/kg	IV	ACM	1
35	Fentanyl	1	0	0	0	0	1	0	Ampoule	N	N01AH01	Nervous system	Sedation	1 mcg/kg	IV	ACM	1
35	Fentanyl	1	0	0	0	0	1	0	Ampoule	N	N01AH01	Nervous system	Sedation	1 mcg/kg	IV	4/4 hours	1
35	Dobutamine	1	1	0	0	0	1	0	Ampoule	C	C01CA07	Cardiovascular system	Bradycardia	8.5 mcg/kg/min	IV	Continuos	1
35	Dobutamine	1	1	0	0	0	1	0	Ampoule	C	C01CA07	Cardiovascular system	Bradycardia	10 mcg/kg/min	IV	Continuos	1
35	Dobutamine	1	1	0	0	0	1	0	Ampoule	C	C01CA07	Cardiovascular system	Bradycardia	8 mcg/kg/min	IV	Continuos	2
35	Dobutamine	1	1	0	0	0	1	0	Ampoule	C	C01CA07	Cardiovascular system	Bradycardia	6 mcg/kg/min	IV	Continuos	2
35	Dobutamine	1	1	0	0	0	1	0	Ampoule	C	C01CA07	Cardiovascular system	Bradycardia	5 mcg/kg/min	IV	Continuos	1
35	Fentanyl	1	0	0	0	0	1	0	Ampoule	N	N01AH01	Nervous system	Sedation	0.03 mcg/kg/min	IV	Continuos	5
35	Pancuronium	0	1	0	0	0	1	0	Ampoule	M	M03AC01	Musculo-skeletal system	Intubation	0.09 mg/Kg	IV	ACM	2
35	Epinephrine	0	1	0	0	0	1	0	Ampoule	R	R03AK01	Respiratory system	Pulmonary bleeding	2.34 mg/Kg	COT	Single dose	1
35	Ranitidine	1	1	0	0	0	1	0	Ampoule	A	A02BA02	Alimentary tract and metabolism	Digestive bleeding	1.5 mg/Kg	IV	8/8 hours	5
35	Furosemide	0	1	0	0	0	1	0	Ampoule	C	C03CA01	Cardiovascular system	Reduction of blood volume	1 mg/kg	IV	Single dose	1
35	Phenobarbital	0	0	0	0	0	0	1	Ampoule	N	N03AA02	Nervous system	Seizures	8.5 mg/Kg	IV	Single dose	1
35	Phenobarbital	0	0	0	0	0	0	1	Ampoule	N	N03AA02	Nervous system	Seizures	2.5 mg/Kg	IV	12/12 hours	12
35	Dopamine	1	0	0	0	0	1	0	Ampoule	C	S01AA12	Cardiovascular system	Poor perfusion	3 mcg/kg/min	IV	Continuos	1
35	Dopamine	1	0	0	0	0	1	0	Ampoule	C	S01AA12	Cardiovascular system	Poor perfusion	4 mcg/kg/min	IV	Continuos	1
35	Dopamine	1	0	0	0	0	1	0	Ampoule	C	S01AA12	Cardiovascular system	Poor perfusion	1.6 mcg/kg/min	IV	Continuos	1
35	Midazolam	0	0	1	1	0	1	0	Ampoule	N	N05CD08	Nervous system	Sedation	0.14 mg/Kg	IV	ACM	1
35	Phytomenadione	0	0	0	0	0	0	0	Ampoule	B	B02BA	Blood and blood forming organs	Bleeding	1 mg	IM	Single dose	3
35	Fentanyl	1	0	0	0	0	1	0	Ampoule	N	N01AH01	Nervous system	Sedation	0.4 mcg/kg	IV	4/4 hours	1
35	Nistatina	0	0	1	0	0	1	0	Suspension	A	A07AA02	Alimentary tract and metabolism	Oral candidiasis	13831.25 UI/Kg	VO	6/6 hours	7
35	Omeprazole	0	0	0	0	0	0	1	Am. Bottle	A	A02BC01	Alimentary tract and metabolism	Digestive bleeding	1 mg/kg	IV	24/24 hours	5
35	Phenobarbital	0	0	0	0	0	0	1	Drops	N	N03AA02	Nervous system	Seizures	2.4 mg/kg	IV	12/12hours	1
36	Ampicillin	0	0	0	0	0	0	0	Am. Bottle	J	J01CA01	Antiinfectives for systemic use	Early-onset sepsis	98.5 mg/Kg	IV	12/12 hours	4
36	Gentamicin	0	0	1	1	0	1	0	Ampoule	J	J01GB03	Antiinfectives for systemic use	Early-onset sepsis	4.85 mg/kg	IV	48/48 hours	4
36	Lung surfactan	0	0	0	0	0	0	0	Am. Bottle	R	R07AA02	Respiratory system	Respiratory Distress Syndrome	181 mg/Kg	Intratraqueal	Single dose	2
36	Dopamine	1	0	0	0	0	1	0	Ampoule	C	S01AA12	Cardiovascular system	Metabolic acidosis	5 mcg/kg/min	IV	Continuos	4
36	Dopamine	1	0	0	0	0	1	0	Ampoule	C	S01AA12	Cardiovascular system	Metabolic acidosis	3 mcg/kg/min	IV	Continuos	1
36	Ranitidine	1	1	0	0	0	1	0	Ampoule	A	A02BA02	Alimentary tract and metabolism	Digestive bleeding	0.5 mg/Kg	IV	12/12 hours	1
36	Furosemide	0	1	0	0	0	1	0	Ampoule	C	C03CA01	Cardiovascular system	Reduction of blood volume	1.2 mg/kg	IV	Single dose	1
36	Omeprazole	0	0	0	0	0	0	1	Am. Bottle	A	A02BC01	Alimentary tract and metabolism	Digestive bleeding	0.48 mg/kg	IV	24/24 hours	2
36	Dobutamine	1	1	0	0	0	1	0	Ampoule	C	C01CA07	Cardiovascular system	Bradycardia	36 mcg/kg/min	IV	Continuos	1
36	Dobutamine	1	1	0	0	0	1	0	Ampoule	C	C01CA07	Cardiovascular system	Bradycardia	32 mcg/kg/min	IV	Continuos	1
36	Phytomenadione	0	0	0	0	0	0	0	Ampoule	B	B02BA	Blood and blood forming organs	Bleeding	1.5 mg/Kg	IM	Single dose	1
36	Furosemide	0	1	0	0	0	1	0	Ampoule	C	C03CA01	Cardiovascular system	Reduction of blood volume	0.75 mg/kg	IV	4/4 hours	1
36	Epinephrine	0	0	0	0	0	0	0	Ampoule	C	C01CA24	Cardiovascular system	Resuscitation	0.15 mg/Kg	IV	Single dose	1
36	Epinephrine	0	1	0	0	0	1	0	Ampoule	C	C01CA24	Cardiovascular system	Hypotension	0.1 mcg/Kg/min	IV	Continuos	1
37	Ampicillin	0	0	0	0	0	0	0	Am. Bottle	J	J01CA01	Antiinfectives for systemic use	Early-onset sepsis	96 mg/Kg	IV	12/12 hours	10
37	Gentamicin	0	0	1	1	0	1	0	Ampoule	J	J01GB03	Antiinfectives for systemic use	Early-onset sepsis	4.4 mg/kg	IV	36/36 hours	8
37	Gentamicin	0	0	1	1	0	1	0	Ampoule	J	J01GB03	Antiinfectives for systemic use	Early-onset sepsis	4 mg/kg	IV	24/24 hours	2
37	Lung surfactan	0	0	0	0	0	0	0	Am. Bottle	R	R07AA02	Respiratory system	Respiratory Distress Syndrome	102 mg/Kg	Intratraqueal	Single dose	1
37	Fentanyl	1	0	0	0	0	1	0	Ampoule	N	N01AH01	Nervous system	Sedation	1.1 mcg/kg	IV	ACM	1
37	Fentanyl	1	0	0	0	0	1	0	Ampoule	N	N01AH01	Nervous system	Sedation	1.8 mcg/kg	IV	ACM	1
37	Aminophylline	0	1	0	0	0	1	0	Ampoule	R	R03DA05	Respiratory system	Apnoea	1.4 mg/kg	IV	8/8hours	18
37	Ranitidine	1	1	0	0	0	1	0	Ampoule	A	A02BA02	Alimentary tract and metabolism	Digestive bleeding	0.5 mg/Kg	IV	12/12 hours	4
37	Phytomenadione	0	0	0	0	0	0	0	Ampoule	B	B02BA	Blood and blood forming organs	Bleeding	0.78 mg/Kg	IM	Single dose	1
37	Tobramycin	1	0	0	0	0	1	0	Eye drops	S	S01AA12	Sensory organs	Eye infection		Ocular	6/6 hours	1
38	Ampicillin	0	0	0	0	0	0	0	Am. Bottle	J	J01CA01	Antiinfectives for systemic use	Early-onset sepsis	99 mg/Kg	IV	12/12 hours	7
38	Gentamicin	0	0	1	1	0	1	0	Ampoule	J	J01GB03	Antiinfectives for systemic use	Early-onset sepsis	4.35 mg/kg	IV	36/36 hours	7
38	Phytomenadione	0	0	0	0	0	0	0	Ampoule	B	B02BA	Blood and blood forming organs	Bleeding	0.5 mg/Kg	IM	Single dose	1
38	Ranitidine	1	0	0	0	0	1	0	Ampoule	A	A02BA02	Alimentary tract and metabolism	Gastric residue	0.5 mg/Kg	IV	12/12 hours	2
39	Ampicillin	0	0	0	0	0	0	0	Am. Bottle	J	J01CA01	Antiinfectives for systemic use	Early-onset sepsis	97 mg/Kg	IV	12/12 hours	6
39	Gentamicin	0	0	1	1	0	1	0	Ampoule	J	J01GB03	Antiinfectives for systemic use	Early-onset sepsis	4.4 mg/kg	IV	36/36 hours	6
39	Phytomenadione	0	0	0	0	0	0	0	Ampoule	B	B02BA	Blood and blood forming organs	Bleeding	0.64 mg/Kg	IM	Single dose	1
39	Lung surfactan	0	0	0	0	0	0	0	Am. Bottle	R	R07AA02	Respiratory system	Respiratory Distress Syndrome	103.5 mg/Kg	Intratraqueal	Single dose	1
39	Fentanyl	1	0	0	0	0	1	0	Ampoule	N	N01AH01	Nervous system	Sedation	1.3 mcg/kg	IV	ACM	12
39	Aminophylline	0	1	0	0	0	1	0	Ampoule	R	R03DA05	Respiratory system	Apnoea	1.5 mg/kg	IV	12/12 hours	21
39	Cefepime	1	0	0	0	0	1	0	Am. Bottle	J	J01DE01	Antiinfectives for systemic use	Late-onset sepsis	31.7 mg/kg	IV	12/12 hours	5
39	Cefepime	1	0	0	0	0	1	0	Am. Bottle	J	J01DE01	Antiinfectives for systemic use	Late-onset sepsis	44.6 mg/kg	IV	12/12 hours	5
39	Amikacin	0	0	1	1	0	1	0	Ampoule	J	J01GB06	Antiinfectives for systemic use	Late-onset sepsis	15.8 mg/kg	IV	36/36 hours	1
39	Amikacin	0	0	1	1	0	1	0	Ampoule	J	J01GB06	Antiinfectives for systemic use	Late-onset sepsis	15.6 mg/kg	IV	24/24 hours	3
39	Vancomycin	0	0	0	0	0	0	0	Am. Bottle	J	J01XA01	Antiinfectives for systemic use	Bacteremia	9.7 mg/kg	IV	12/12 hours	16
39	Epinephrine	0	1	0	0	1	1	0	Ampoule	R	R03AK01	Respiratory system	Extubation	2.65 mg/mL	NBZ	Single dose	1
39	Meropenem	1	0	0	0	0	1	0	Am. Bottle	J	J01DH02	Antiinfectives for systemic use	Enterocolitis	43.3 mg/Kg	IV	8/8 hours	11
39	Amphotericine B	1	0	0	0	0	1	0	Am. Bottle	J	J02AA01	Antiinfectives for systemic use	Fungal sepsis	1 mg/kg	IV	24/24 hours	22
39	Furosemide	0	1	0	0	0	1	0	Ampoule	C	C03CA01	Cardiovascular system	Reduction of blood volume	0.97 mg/kg	IV	Single dose	1
39	Caffeine	0	0	0	0	0	0	1	Solution	N	N06BC01	Nervous system	Apnoea	5 mg/kg	SOG	24/24 hours	11
39	Tricalcium phosphate 12,9%	0	0	0	0	0	0	1	Suspension	A	A12AA01	Alimentary tract and metabolism	Bone disease		SOG	24/24 hours	6
39	Ferrous sulfate	0	0	0	0	0	0	0	Drops	B	B03AA07	Blood and blood forming organs	Supplementation	3 gotas	SOG	24/24 hours	2
40	Ampicillin	0	0	0	0	0	0	0	Am. Bottle	J	J01CA01	Antiinfectives for systemic use	Early-onset sepsis	99.6 mg/Kg	IV	12/12 hours	6
40	Gentamicin	0	0	1	1	0	1	0	Ampoule	J	J01GB03	Antiinfectives for systemic use	Early-onset sepsis	3.9 mg/kg	IV	24/24 hours	6
41	Ampicillin	0	0	0	0	0	0	0	Am. Bottle	J	J01CA01	Antiinfectives for systemic use	Early-onset sepsis	97 mg/Kg	IV	12/12 hours	2
41	Gentamicin	0	0	1	1	0	1	0	Ampoule	J	J01GB03	Antiinfectives for systemic use	Early-onset sepsis	4.5 mg/kg	IV	36/36 hours	8
41	Benzylpenicillin	0	0	1	0	0	1	0	Am. Bottle	J	J01CE01	Antiinfectives for systemic use	Congenital syphilis	104790 U/Kg	IV	12/12 hours	6
41	Benzylpenicillin	0	0	1	0	0	1	0	Am. Bottle	J	J01CE01	Antiinfectives for systemic use	Congenital syphilis	104790 U/Kg	IV	8/8 hours	1
42	Ampicillin	0	0	0	0	0	0	0	Am. Bottle	J	J01CA01	Antiinfectives for systemic use	Early-onset sepsis	98.8 mg/Kg	IV	12/12 hours	8
42	Gentamicin	0	0	1	1	0	1	0	Ampoule	J	J01GB03	Antiinfectives for systemic use	Early-onset sepsis	2.2 mg/kg	IV	36/36 hours	1
42	Gentamicin	0	0	1	1	0	1	0	Ampoule	J	J01GB03	Antiinfectives for systemic use	Early-onset sepsis	4.3 mg/kg	IV	36/36 hours	7
42	Gentamicin	0	0	1	1	0	1	0	Ampoule	J	J01GB03	Antiinfectives for systemic use	Early-onset sepsis	4.0 mg/kg	IV	24/24 hours	1
43	Ampicillin	0	0	0	0	0	0	0	Am. Bottle	J	J01CA01	Antiinfectives for systemic use	Early-onset sepsis	100 mg/Kg	IV	12/12 hours	12
43	Gentamicin	0	0	1	1	0	1	0	Ampoule	J	J01GB03	Antiinfectives for systemic use	Early-onset sepsis	2 mg/kg	IV	24/24 hours	1
43	Gentamicin	0	0	1	1	0	1	0	Ampoule	J	J01GB03	Antiinfectives for systemic use	Early-onset sepsis	4.0 mg/kg	IV	24/24 hours	11
43	Fentanyl	1	0	0	0	0	1	0	Ampoule	N	N01AH01	Nervous system	Sedation	1.0 mcg/kg	IV	ACM	1
43	Fentanyl	1	0	0	0	0	1	0	Ampoule	N	N01AH01	Nervous system	Sedation	1.0 mcg/kg	IV	4/4 hours	1
43	Midazolam	0	0	1	1	0	1	0	Ampoule	N	N05CD08	Nervous system	Sedation	0.1 mg/Kg	IV	ACM	1
43	Fentanyl	1	0	0	0	0	1	0	Ampoule	N	N01AH01	Nervous system	Sedation	2.0 mcg/kg/hora	IV	Continuos	4
43	Phenobarbital	0	0	0	0	0	0	1	Ampoule	N	N03AA02	Nervous system	Seizures	2.5 mg/kg	IV	12/12 hours	4
43	Phenobarbital	0	0	0	0	0	0	1	Ampoule	N	N03AA02	Nervous system	Seizures	2.0 mg/kg	IV	12/12 hours	2
43	Phenobarbital	0	0	0	0	0	0	1	Ampoule	N	N03AA02	Nervous system	Seizures	2.0 mg/kg	SOG	12/12 hours	4
44	Ampicillin	0	0	0	0	0	0	0	Am. Bottle	J	J01CA01	Antiinfectives for systemic use	Early-onset sepsis	111 mg/Kg	IV	12/12 hours	12
44	Gentamicin	0	0	1	1	0	1	0	Ampoule	J	J01GB03	Antiinfectives for systemic use	Early-onset sepsis	4.3 mg/kg	IV	36/36 hours	12
44	Fentanyl	1	0	0	0	0	1	0	Ampoule	N	N01AH01	Nervous system	Sedation	1.8 mcg/kg	IV	ACM	1
44	Dopamine	1	0	0	0	0	1	0	Ampoule	C	S01AA12	Cardiovascular system	Bradycardia	5.4 mcg/kg/min	IV	Continuos	1
44	Aminophylline	0	1	0	0	0	1	0	Ampoule	R	R03DA05	Respiratory system	Apnoea	1.4 mg/kg	IV	8/8 hours	11
44	Ranitidine	1	1	0	0	0	1	0	Ampoule	A	A02BA02	Alimentary tract and metabolism	Digestive bleeding	0.5 mg/Kg	IV	12/12 hours	4
44	Epinephrine	0	1	0	0	1	1	0	Ampoule	R	R03AK01	Respiratory system	Extubation	1.9 mg/mL	NBZ	Single dose	1
44	Domperidone	0	0	0	0	0	0	1	Suspension	A	A03FA03	Alimentary tract and metabolism	Regurgitation	0.26mg/Kg	SOG	8/8 hours	8
44	Caffeine	0	0	0	0	0	0	1	Solution	N	N06BC01	Nervous system	Apnoea	4.3 mg/kg	SOG	24/24 hours	10
44	Cefepime	1	0	0	0	0	1	0	Am. Bottle	J	J01DE01	Antiinfectives for systemic use	Late-onset sepsis	48.9 mg/kg	IV	12/12 hours	11
44	Amikacin	0	0	1	1	0	1	0	Ampoule	J	J01GB06	Antiinfectives for systemic use	Late-onset sepsis	14.4 mg/kg	IV	24/24 hours	11
44	Tricalcium phosphate 12,9%	0	0	0	0	0	0	1	Suspension	A	A12AA01	Alimentary tract and metabolism	Bone disease		SOG	24/24 hours	15
45	Ampicillin	0	0	0	0	0	0	0	Am. Bottle	J	J01CA01	Antiinfectives for systemic use	Early-onset sepsis	96.2 mg/Kg	IV	12/12 hours	8
45	Ampicillin	0	0	0	0	0	0	0	Am. Bottle	J	J01CA01	Antiinfectives for systemic use	Early-onset sepsis	100 mg/Kg	IV	12/12 hours	3
45	Gentamicin	0	0	1	1	0	1	0	Ampoule	J	J01GB03	Antiinfectives for systemic use	Early-onset sepsis	4.4 mg/kg	IV	36/36 hours	9
45	Gentamicin	0	0	1	1	0	1	0	Ampoule	J	J01GB03	Antiinfectives for systemic use	Early-onset sepsis	4 mg/kg	IV	24/24 hours	2
45	Phytomenadione	0	0	0	0	0	0	0	Ampoule	B	B02BA	Blood and blood forming organs	Bleeding	0.7 mg/Kg	IM	Single dose	1
45	Aminophylline	0	1	0	0	0	1	0	Ampoule	R	R03DA05	Respiratory system	Apnoea	5 mg/kg	IV	Single dose	1
45	Aminophylline	0	1	0	0	0	1	0	Ampoule	R	R03DA05	Respiratory system	Apnoea	1.8 mg/kg	IV	8/8 hours	6
45	Lung surfactan	0	0	1	0	0	1	0	Am. Bottle	R	R07AA02	Respiratory system	Respiratory Distress Syndrome	82. 5 mg/Kg	Intratraqueal	Single dose	1
45	Domperidone	0	0	0	0	0	0	1	Suspension	A	A03FA03	Alimentary tract and metabolism	Regurgitation	0.24mg/Kg	SOG	8/8 hours	8
45	Caffeine	0	0	0	0	0	0	1	Solution	N	N06BC01	Nervous system	Apnoea	5 mg/kg	SOG	24/24 hours	4
46	Ampicillin	0	0	0	0	0	0	0	Am. Bottle	J	J01CA01	Antiinfectives for systemic use	Early-onset sepsis	95.6 mg/Kg	IV	12/12 hours	5
46	Ampicillin	0	0	0	0	0	0	0	Am. Bottle	J	J01CA01	Antiinfectives for systemic use	Early-onset sepsis	106mg/Kg	IV	12/12 hours	6
46	Gentamicin	0	0	1	1	0	1	0	Ampoule	J	J01GB03	Antiinfectives for systemic use	Early-onset sepsis	4.4 mg/kg	IV	36/36 hours	5
46	Gentamicin	0	0	1	1	0	1	0	Ampoule	J	J01GB03	Antiinfectives for systemic use	Early-onset sepsis	4.6 mg/kg	IV	36/36 hours	3
46	Gentamicin	0	0	1	1	0	1	0	Ampoule	J	J01GB03	Antiinfectives for systemic use	Early-onset sepsis	3.7 mg/kg	IV	24/24 hours	3
46	Phytomenadione	0	0	0	0	0	0	0	Ampoule	B	B02BA	Blood and blood forming organs	Bleeding	0.7 mg/Kg	IM	Single dose	1
46	Aminophylline	0	1	0	0	0	1	0	Ampoule	R	R03DA05	Respiratory system	Apnoea	4.9 mg/kg	IV	Single dose	1
46	Aminophylline	0	1	0	0	0	1	0	Ampoule	R	R03DA05	Respiratory system	Apnoea	1.5 mg/kg	IV	8/8 hours	8
46	Lung surfactan	0	0	1	0	0	1	0	Am. Bottle	R	R07AA02	Respiratory system	Respiratory Distress Syndrome	81.9 mg/Kg	Intratraqueal	Single dose	1
46	Domperidone	0	0	0	0	0	0	1	Suspension	A	A03FA03	Alimentary tract and metabolism	Regurgitation	0.23mg/Kg	SOG	8/8 hours	1
46	Caffeine	0	0	0	0	0	0	1	Solution	N	N06BC01	Nervous system	Apnoea	4.7mg/kg	SOG	24/24 hours	3
47	Ampicillin	0	0	0	0	0	0	0	Am. Bottle	J	J01CA01	Antiinfectives for systemic use	Early-onset sepsis	100mg/Kg	IV	12/12 hours	5
47	Ampicillin	0	0	0	0	0	0	0	Am. Bottle	J	J01CA01	Antiinfectives for systemic use	Early-onset sepsis	102mg/Kg	IV	12/12 hours	1
47	Ampicillin	0	0	0	0	0	0	0	Am. Bottle	J	J01CA01	Antiinfectives for systemic use	Early-onset sepsis	114mg/Kg	IV	12/12 hours	2
47	Gentamicin	0	0	1	1	0	1	0	Ampoule	J	J01GB03	Antiinfectives for systemic use	Early-onset sepsis	4.2 mg/kg	IV	36/36 hours	8
47	Fentanyl	1	0	0	0	0	1	0	Ampoule	N	N01AH01	Nervous system	Sedation	1 mcg/kg	IV	ACM	3
47	Dopamine	1	0	0	0	0	1	0	Ampoule	C	S01AA12	Cardiovascular system	Poor perfusion	5 mcg/kg/min	IV	Continuos	1
47	Aminophylline	0	1	0	0	0	1	0	Ampoule	R	R03DA05	Respiratory system	Apnoea	1.5 mg/kg	IV	8/8 hours	11
47	Ranitidine	1	1	0	0	0	1	0	Ampoule	A	A02BA02	Alimentary tract and metabolism	Digestive bleeding	0.5 mg/Kg	IV	12/12 hours	7
47	Phytomenadione	0	0	0	0	0	0	0	Ampoule	B	B02BA	Blood and blood forming organs	Bleeding	1.1 mg/Kg	IM	Single dose	3
48	Ampicillin	0	0	0	0	0	0	0	Am. Bottle	J	J01CA01	Antiinfectives for systemic use	Early-onset sepsis	100 mg/Kg	IV	12/12 hours	7
48	Gentamicin	0	0	1	1	0	1	0	Ampoule	J	J01GB03	Antiinfectives for systemic use	Early-onset sepsis	4.5 mg/kg	IV	36/36 hours	7
48	Ampicillin	0	0	0	0	0	0	0	Am. Bottle	J	J01CA01	Antiinfectives for systemic use	Early-onset sepsis	114 mg/Kg	IV	8/8hours	2
48	Gentamicin	0	0	1	1	0	1	0	Ampoule	J	J01GB03	Antiinfectives for systemic use	Early-onset sepsis	4 mg/kg	IV	24/24 hours	3
48	Ampicillin	0	0	0	0	0	0	0	Am. Bottle	J	J01CA01	Antiinfectives for systemic use	Early-onset sepsis	112.7 mg/Kg	IV	12/12 hours	2
48	Aminophylline	0	1	0	0	0	1	0	Ampoule	R	R03DA05	Respiratory system	Apnoea	1.5 mg/kg	IV	8/8 hours	12
48	Lung surfactan	0	0	0	0	0	0	0	Am. Bottle	R	R07AA02	Respiratory system	Respiratory Distress Syndrome	100 mg/Kg	Intratraqueal	Single dose	1
48	Epinephrine	0	1	0	0	1	1	0	Ampoule	R	R03AK01	Respiratory system	Extubation	1.9 mg/kg	NBZ	Single dose	1
48	Omeprazole	0	0	0	0	0	0	1	Am. Bottle	A	A02BC01	Alimentary tract and metabolism	Digestive bleeding	0.6 mg/kg	IV	24/24 hours	7
48	Domperidone	0	0	0	0	0	0	1	Suspension	A	A03FA03	Alimentary tract and metabolism	Regurgitation	0.26mg/Kg	SOG	8/8 hours	6
49	Ampicillin	0	0	0	0	0	0	0	Am. Bottle	J	J01CA01	Antiinfectives for systemic use	Early-onset sepsis	95 mg/Kg	IV	12/12 hours	11
49	Gentamicin	0	0	1	1	0	1	0	Ampoule	J	J01GB03	Antiinfectives for systemic use	Early-onset sepsis	4.95 mg/kg	IV	48/48hours	5
49	Gentamicin	0	0	1	1	0	1	0	Ampoule	J	J01GB03	Antiinfectives for systemic use	Early-onset sepsis	4.65 mg/kg	IV	48/48hours	2
49	Gentamicin	0	0	1	1	0	1	0	Ampoule	J	J01GB03	Antiinfectives for systemic use	Early-onset sepsis	5.2 mg/kg	IV	48/48hours	2
49	Gentamicin	0	0	1	1	0	1	0	Ampoule	J	J01GB03	Antiinfectives for systemic use	Early-onset sepsis	3.9 mg/kg	IV	36/36 hours	2
49	Aminophylline	0	1	0	0	0	1	0	Ampoule	R	R03DA05	Respiratory system	Apnoea	1 mg/kg	IV	12/12 hours	3
49	Aminophylline	0	1	0	0	0	1	0	Ampoule	R	R03DA05	Respiratory system	Apnoea	1.5 mg/kg	IV	12/12 hours	19
49	Aminophylline	0	1	0	0	0	1	0	Ampoule	R	R03DA05	Respiratory system	Apnoea	1.5 mg/kg	SOG	12/12 hours	1
49	Lung surfactan	0	0	0	0	0	0	0	Am. Bottle	R	R07AA02	Respiratory system	Respiratory Distress Syndrome	91.4 mg/Kg	Intratraqueal	Single dose	1
49	Phytomenadione	0	0	0	0	0	0	0	Ampoule	B	B02BA	Blood and blood forming organs	Bleeding	1.1 mg/Kg	IM	Single dose	1
49	Domperidone	0	0	0	0	0	0	1	Suspension	A	A03FA03	Alimentary tract and metabolism	Regurgitation	0.21mg/Kg	SOG	8/8 hours	10
49	Benzylpenicillin	0	1	0	0	0	1	0	Am. Bottle	J	J01CE01	Antiinfectives for systemic use	Early-onset sepsis	85.227 UI/Kg	IV	12/12 hours	1
49	Cefepime	1	0	0	0	0	1	0	Am. Bottle	J	J01DE01	Antiinfectives for systemic use	Late-onset sepsis	29.5 mg/kg	IV	12/12 hours	10
49	Amikacin	0	0	1	1	0	1	0	Ampoule	J	J01GB06	Antiinfectives for systemic use	Late-onset sepsis	14.8 mg/kg	IV	36/36 hours	10
49	Epinephrine	0	1	0	0	1	1	0	Ampoule	R	R03AK01	Respiratory system	Extubation	3.2 mg/kg	NBZ	Single dose	1
49	Caffeine	0	0	0	0	0	0	1	Solution	N	N06BC01	Nervous system	Apnoea	9.2 mg/kg	SOG	24/24 hours	2
49	Caffeine	0	0	0	0	0	0	1	Solution	N	N06BC01	Nervous system	Apnoea	5.1 mg/kg	SOG	24/24 hours	5
50	Benzylpenicillin	0	0	1	0	0	1	0	Am. Bottle	J	J01CE01	Antiinfectives for systemic use	Congenital syphilis	98.684 U/Kg	IV	12/12 hours	3
50	Benzylpenicillin	0	0	1	0	0	1	0	Am. Bottle	J	J01CE01	Antiinfectives for systemic use	Congenital syphilis	96.154 U/Kg	IV	12/12 hours	1
50	Benzylpenicillin	0	0	1	0	0	1	0	Am. Bottle	J	J01CE01	Antiinfectives for systemic use	Congenital syphilis	128.866 U/Kg	IV	12/12 hours	1
50	Benzylpenicillin	0	0	1	0	0	1	0	Am. Bottle	J	J01CE01	Antiinfectives for systemic use	Congenital syphilis	103.093 U/Kg	IV	12/12 hours	3
50	Benzylpenicillin	0	0	1	0	0	1	0	Am. Bottle	J	J01CE01	Antiinfectives for systemic use	Congenital syphilis	103.448 U/Kg	IV	8/8 hours	6
50	Gentamicin	0	0	1	1	0	1	0	Ampoule	J	J01GB03	Antiinfectives for systemic use	Early-onset sepsis	4.4 mg/kg	IV	36/36 hours	3
50	Gentamicin	0	0	1	1	0	1	0	Ampoule	J	J01GB03	Antiinfectives for systemic use	Early-onset sepsis	4.3 mg/kg	IV	36/36 hours	1
50	Gentamicin	0	0	1	1	0	1	0	Ampoule	J	J01GB03	Antiinfectives for systemic use	Early-onset sepsis	5.7 mg/kg	IV	36/36 hours	4
50	Gentamicin	0	0	1	1	0	1	0	Ampoule	J	J01GB03	Antiinfectives for systemic use	Early-onset sepsis	3.9 mg/kg	IV	24/24 hours	6
50	Aminophylline	0	1	0	0	0	1	0	Ampoule	R	R03DA05	Respiratory system	Apnoea	1.5 mg/kg	IV	12/12 hours	1
50	Aminophylline	0	1	0	0	0	1	0	Ampoule	R	R03DA05	Respiratory system	Apnoea	1.5 mg/kg	IV	8/8 hours	4
50	Aminophylline	0	1	0	0	0	1	0	Ampoule	R	R03DA05	Respiratory system	Apnoea	2 mg/kg	IV	8/8 hours	5
50	Aminophylline	0	1	0	0	0	1	0	Ampoule	R	R03DA05	Respiratory system	Apnoea	1.9 mg/kg	IV	8/8 hours	3
50	Lung surfactan	0	0	0	0	0	0	0	Am. Bottle	R	R07AA02	Respiratory system	Respiratory Distress Syndrome	91.4 mg/Kg	Intratraqueal	Single dose	1
50	Phytomenadione	0	0	0	0	0	0	0	Ampoule	B	B02BA	Blood and blood forming organs	Bleeding	1.1 mg/Kg	IM	Single dose	1
50	Epinephrine	0	1	0	0	1	1	0	Ampoule	R	R03AK01	Respiratory system	Extubation	1.6 mg/kg	NBZ	Single dose	1
50	Ranitidine	1	1	0	0	0	1	0	Ampoule	A	A02BA02	Alimentary tract and metabolism	Digestive bleeding	0.5 mg/Kg	IV	12/12 hours	5
51	Ampicillin	0	0	0	0	0	0	0	Am. Bottle	J	J01CA01	Antiinfectives for systemic use	Early-onset sepsis	97.6 mg/Kg	IV	12/12 hours	6
51	Gentamicin	0	0	1	1	0	1	0	Ampoule	J	J01GB03	Antiinfectives for systemic use	Early-onset sepsis	4.5 mg/kg	IV	36/36 hours	6
51	Aminophylline	0	1	0	0	0	1	0	Ampoule	R	R03DA05	Respiratory system	Apnoea	1.5 mg/kg	IV	8/8 hours	4
51	Domperidone	0	0	0	0	0	0	1	Suspension	A	A03FA03	Alimentary tract and metabolism	Regurgitation	0.24mg/Kg	SOG	8/8 hours	4
52	Aminophylline	0	1	0	0	0	1	0	Ampoule	R	R03DA05	Respiratory system	Apnoea	1.5 mg/kg	IV	8/8 hours	6
52	Aminophylline	0	1	0	0	0	1	0	Ampoule	R	R03DA05	Respiratory system	Apnoea	1.7 mg/kg	SOG	8/8 hours	3
53	Ampicillin	0	0	0	0	0	0	0	Am. Bottle	J	J01CA01	Antiinfectives for systemic use	Early-onset sepsis	102 mg/Kg	IV	12/12 hours	5
53	Gentamicin	0	0	1	1	0	1	0	Ampoule	J	J01GB03	Antiinfectives for systemic use	Early-onset sepsis	4.5 mg/kg	IV	36/36 hours	7
53	Phytomenadione	0	0	0	0	0	0	0	Ampoule	B	B02BA	Blood and blood forming organs	Bleeding	0.5 mg/Kg	IM	Single dose	1
53	Fentanyl	1	0	0	0	0	1	0	Ampoule	N	N01AH01	Nervous system	Sedation	2 mcg/kg	IV	ACM	1
53	Aminophylline	0	1	0	0	0	1	0	Ampoule	R	R03DA05	Respiratory system	Apnoea	1.5 mg/kg	IV	8/8 hours	6
53	Benzylpenicillin	0	1	0	0	0	1	0	Am. Bottle	J	J01CE01	Antiinfectives for systemic use	Early-onset sepsis	49.716 U/Kg	IV	12/12 hours	3
53	Caffeine	0	0	0	0	0	0	1	Solution	N	N06BC01	Nervous system	Apnoea	5.1 mg/kg	SOG	24/24 hours	2
54	Ampicillin	0	0	0	0	0	0	0	Am. Bottle	J	J01CA01	Antiinfectives for systemic use	Early-onset sepsis	104 mg/Kg	IV	12/12 hours	7
54	Gentamicin	0	0	1	1	0	1	0	Ampoule	J	J01GB03	Antiinfectives for systemic use	Early-onset sepsis	4.1 mg/kg	IV	24/24 hours	7
55	Ampicillin	0	0	0	0	0	0	0	Am. Bottle	J	J01CA01	Antiinfectives for systemic use	Early-onset sepsis	103 mg/Kg	IV	12/12 hours	4
55	Gentamicin	0	0	1	1	0	1	0	Ampoule	J	J01GB03	Antiinfectives for systemic use	Early-onset sepsis	4.8 mg/kg	IV	48/48 hours	4
55	Lung surfactan	0	0	0	0	0	0	0	Am. Bottle	R	R07AA02	Respiratory system	Respiratory Distress Syndrome	110 mg/Kg	Intratraqueal	Single dose	1
55	Fentanyl	1	0	0	0	0	1	0	Ampoule	N	N01AH01	Nervous system	Sedation	0.8 mcg/kg	IV	ACM	13
55	Fentanyl	1	0	0	0	0	1	0	Ampoule	N	N01AH01	Nervous system	Sedation	1.2 mcg/kg	IV	ACM	6
55	Benzylpenicillin	0	1	0	0	0	1	0	Am. Bottle	J	J01CE01	Antiinfectives for systemic use	Early-onset sepsis	49.619 U/Kg	IV	12/12 hours	1
55	Cefepime	1	0	0	0	0	1	0	Am. Bottle	J	J01DE01	Antiinfectives for systemic use	Late-onset sepsis	38 mg/kg	IV	12/12 hours	1
55	Amikacin	0	0	1	1	0	1	0	Ampoule	J	J01GB06	Antiinfectives for systemic use	Late-onset sepsis	19 mg/kg	IV	48/48 hours	1
55	Meropenem	1	0	0	0	0	1	0	Am. Bottle	J	J01DH02	Antiinfectives for systemic use	Enterocolitis	21 mg/Kg	IV	24/24 hours	6
55	Meropenem	1	0	0	0	0	1	0	Am. Bottle	J	J01DH02	Antiinfectives for systemic use	Enterocolitis	20.8 mg/Kg	IV	12/12 hours	7
55	Aminophylline	0	1	0	0	0	1	0	Ampoule	R	R03DA05	Respiratory system	Apnoea	0.9 mg/kg	IV	12/12 hours	2
55	Caffeine	0	0	0	0	0	0	1	Solution	N	N06BC01	Nervous system	Apnoea	10.2 mg/kg	SOG	24/24 hours	9
55	Caffeine	0	0	0	0	0	0	1	Solution	N	N06BC01	Nervous system	Apnoea	5.5 mg/kg	SOG	24/24 hours	1
55	Caffeine	0	0	0	0	0	0	1	Solution	N	N06BC01	Nervous system	Apnoea	5.5 mg/kg	SOG	24/24 hours	1
55	Furosemide	0	0	0	0	0	0	0	Pill	C	C03CA01	Cardiovascular system	Heart murmur	0.9 mg/kg	IV	12/12 hours	2
55	Meropenem	1	0	0	0	0	1	0	Am. Bottle	J	J01DH02	Antiinfectives for systemic use	Enterocolitis	19.85 mg/Kg	IV	24/24 hours	11
55	Meropenem	1	0	0	0	0	1	0	Am. Bottle	J	J01DH02	Antiinfectives for systemic use	Enterocolitis	20.7 mg/Kg	IV	24/24 hours	1
55	Polyvitamin	0	0	0	0	0	0	0	Drops	A	A11A	Alimentary tract and metabolism	Supplementation	12 gotas	SOG	24/24 hours	20
55	Tricalcium phosphate 12,9%	0	0	0	0	0	0	1	Suspension	A	A12AA01	Alimentary tract and metabolism	Bone disease		SOG	12/12 hours	18
55	Midazolam	0	0	1	1	0	1	0	Ampoule	N	N05CD08	Nervous system	Sedation	0.08 mg/Kg	IV	Single dose	1
55	Furosemide	0	0	1	1	0	1	0	Ampoule	C	C03CA01	Cardiovascular system	Cardiac congestion	0.1 mg/kg	IV	6/6 hours	1
55	Furosemide	0	0	1	1	0	1	0	Ampoule	C	C03CA01	Cardiovascular system	Cardiac congestion	0.2 mg/kg	IV	6/6 hours	7
55	Furosemide	0	0	1	1	0	1	0	Pill	C	C03CA01	Cardiovascular system	Cardiac congestion	0.2 mg/kg	SOG	6/6 hours	7
55	Furosemide	0	0	1	1	0	1	0	Pill	C	C03CA01	Cardiovascular system	Cardiac congestion	0.2 mg/kg	SOG	12/12 hours	2
55	Caffeine	0	0	0	0	0	0	1	Solution	N	N06BC01	Nervous system	Apnoea	4.8 mg/kg	SOG	24/24 hours	9
55	Midazolam	0	0	1	1	0	1	0	Ampoule	N	N05CD08	Nervous system	Sedation	0.19 mg/Kg	IV	Single dose	1
55	Potassium chloride	1	0	0	0	0	1	0	Solution	A	A12BA01	Alimentary tract and metabolism	Hypokalemia	48.7	SOG	6/6 hours	2
56	Ampicillin	0	0	0	0	0	0	0	Am. Bottle	J	J01CA01	Antiinfectives for systemic use	Early-onset sepsis	94 mg/Kg	IV	12/12 hours	2
56	Gentamicin	0	0	1	1	0	1	0	Ampoule	J	J01GB03	Antiinfectives for systemic use	Early-onset sepsis	4.8 mg/kg	IV	48/48 hours	2
56	Lung surfactan	0	0	0	0	0	0	0	Am. Bottle	R	R07AA02	Respiratory system	Respiratory Distress Syndrome	103 mg/Kg	Intratraqueal	Single dose	1
56	Fentanyl	1	0	0	0	0	1	0	Ampoule	N	N01AH01	Nervous system	Sedation	1.1 mcg/kg/hora	IV	Continuos	2
56	Phytomenadione	0	0	0	0	0	0	0	Ampoule	B	B02BA	Blood and blood forming organs	Bleeding	1 mg	IM	Single dose	2
56	Dopamine	1	0	0	0	0	1	0	Ampoule	C	S01AA12	Cardiovascular system	Poor perfusion	5 mcg/kg/min	IV	Continuos	2
56	Dobutamine	1	1	0	0	0	1	0	Ampoule	C	C01CA07	Cardiovascular system	Bradycardia	10 mcg/kg/min	IV	Continuos	2
57	Ampicillin	0	0	0	0	0	0	0	Am. Bottle	J	J01CA01	Antiinfectives for systemic use	Early-onset sepsis	98.7 mg/Kg	IV	12/12 hours	3
57	Gentamicin	0	0	1	1	0	1	0	Ampoule	J	J01GB03	Antiinfectives for systemic use	Early-onset sepsis	4.4 mg/kg	IV	36/36 hours	8
57	Phytomenadione	0	0	0	0	0	0	0	Ampoule	B	B02BA	Blood and blood forming organs	Bleeding	1 mg	IM	Single dose	1
57	Aminophylline	0	1	0	0	0	1	0	Ampoule	R	R03DA05	Respiratory system	Apnoea	1.5 mg/kg	IV	8/8 hours	13
57	Benzylpenicillin	0	1	0	0	0	1	0	Am. Bottle	J	J01CE01	Antiinfectives for systemic use	Early-onset sepsis	50.578 U/Kg	IV	12/12 hours	5
57	Cefepime	1	0	0	0	0	1	0	Am. Bottle	J	J01DE01	Antiinfectives for systemic use	Late-onset sepsis	60 mg/kg	IV	12/12 hours	1
57	Amikacin	0	0	1	1	0	1	0	Ampoule	J	J01GB06	Antiinfectives for systemic use	Late-onset sepsis	14.1mg/kg	IV	24/24 hours	5
57	Cefepime	1	0	0	0	0	1	0	Am. Bottle	J	J01DE01	Antiinfectives for systemic use	Late-onset sepsis	28.2 mg/kg	IV	12/12 hours	4
57	Polyvitamin	0	0	0	0	0	0	0	Drops	A	A11A	Alimentary tract and metabolism	Supplementation	12 gotas	SOG	24/24 hours	3
58	Phytomenadione	0	0	0	0	0	0	0	Ampoule	B	B02BA	Blood and blood forming organs	Bleeding	1 mg	IM	Single dose	1
58	Benzylpenicillin	0	1	0	0	0	1	0	Am. Bottle	J	J01CE01	Antiinfectives for systemic use	Early-onset sepsis	101.265 U/Kg	IV	12/12 hours	4
58	Gentamicin	0	0	1	1	0	1	0	Ampoule	J	J01GB03	Antiinfectives for systemic use	Early-onset sepsis	3.9 mg/kg	IV	24/24 hours	7
58	Ampicillin	0	0	0	0	0	0	0	Am. Bottle	J	J01CA01	Antiinfectives for systemic use	Early-onset sepsis	99.06 mg/Kg	IV	12/12 hours	4
59	Benzylpenicillin	0	1	0	0	0	1	0	Am. Bottle	J	J01CE01	Antiinfectives for systemic use	Early-onset sepsis	49.716 U/Kg	IV	12/12 hours	3
59	Gentamicin	0	0	1	1	0	1	0	Ampoule	J	J01GB03	Antiinfectives for systemic use	Early-onset sepsis	3.9 mg/kg	IV	24/24 hours	3
59	Lung surfactan	0	0	0	0	0	0	0	Am. Bottle	R	R07AA02	Respiratory system	Respiratory Distress Syndrome	106 mg/Kg	Intratraqueal	Single dose	2
59	Fentanyl	1	0	0	0	0	1	0	Ampoule	N	N01AH01	Nervous system	Sedation	2 mcg/kg	IV	ACM	1
59	Midazolam	0	0	1	1	0	1	0	Ampoule	N	N05CD08	Nervous system	Sedation	0.13 mg/Kg	IV	Single dose	1
59	Dobutamine	1	1	0	0	0	1	0	Ampoule	C	C01CA07	Cardiovascular system	Bradycardia	5.7 mcg/kg/min	IV	Continuos	1
59	Dobutamine	1	1	0	0	0	1	0	Ampoule	C	C01CA07	Cardiovascular system	Bradycardia	8 mcg/kg/min	IV	Continuos	1
59	Dopamine	1	0	0	0	0	1	0	Ampoule	C	S01AA12	Cardiovascular system	Poor perfusion	4.6 mcg/kg/min	IV	Continuos	1
59	Dobutamine	1	1	0	0	0	1	0	Ampoule	C	C01CA07	Cardiovascular system	Bradycardia	9.6 mcg/kg/min	IV	Continuos	1
59	Dopamine	1	0	0	0	0	1	0	Ampoule	C	S01AA12	Cardiovascular system	Poor perfusion	5.5 mcg/kg/min	IV	Continuos	1
59	Fentanyl	1	0	0	0	0	1	0	Ampoule	N	N01AH01	Nervous system	Sedation	1.3 mcg/kg	IV	ACM	1
59	Fentanyl	1	0	0	0	0	1	0	Ampoule	N	N01AH01	Nervous system	Sedation	1.1 mcg/kg/hora	IV	Continuos	3
59	Epinephrine	0	1	0	0	0	1	0	Ampoule	C	C01CA24	Cardiovascular system	Hypotension	0.18 mcg/Kg/min	IV	Continuos	1
59	Epinephrine	0	1	0	0	0	1	0	Ampoule	C	C01CA24	Cardiovascular system	Hypotension	0.26 mcg/Kg/min	IV	Continuos	1
59	Epinephrine	0	1	0	0	0	1	0	Ampoule	C	C01CA24	Cardiovascular system	Hypotension	0.3 mcg/Kg/min	IV	Continuos	2
59	Insulin Regular	0	1	0	0	0	1	0	Am. Bottle	A	A10AB01	Alimentary tract and metabolism	Hyperglycemia	0.02 U/Kg/min	IV	Continuos	1
60	Benzylpenicillin	0	1	0	0	0	1	0	Am. Bottle	J	J01CE01	Antiinfectives for systemic use	Early-onset sepsis	87.108 U/Kg	IV	12/12 hours	7
60	Gentamicin	0	0	1	1	0	1	0	Ampoule	J	J01GB03	Antiinfectives for systemic use	Early-onset sepsis	4.46 mg/kg	IV	36/36 hours	7
61	Benzylpenicillin	0	1	0	0	0	1	0	Am. Bottle	J	J01CE01	Antiinfectives for systemic use	Early-onset sepsis	100.000 U/Kg	IV	12/12 hours	7
61	Gentamicin	0	0	1	1	0	1	0	Ampoule	J	J01GB03	Antiinfectives for systemic use	Early-onset sepsis	4 mg/kg	IV	24/24 hours	5
61	Gentamicin	0	0	1	1	0	1	0	Ampoule	J	J01GB03	Antiinfectives for systemic use	Early-onset sepsis	2.1 mg/kg	IV	24/24 hours	2
61	Epinephrine	0	1	0	0	1	1	0	Ampoule	R	R03AK01	Respiratory system	Extubation	1 mg/kg	NBZ	Single dose	1
62	Benzylpenicillin	0	1	0	0	0	1	0	Am. Bottle	J	J01CE01	Antiinfectives for systemic use	Early-onset sepsis	65.789 U/Kg	IV	12/12 hours	1
62	Gentamicin	0	0	1	1	0	1	0	Ampoule	J	J01GB03	Antiinfectives for systemic use	Early-onset sepsis	5.1 mg/kg	IV	48/48 hours	6
62	Ampicillin	0	0	0	0	0	0	0	Am. Bottle	J	J01CA01	Antiinfectives for systemic use	Early-onset sepsis	100 mg/kg	IV	12/12 hours	5
62	Lung surfactan	0	0	0	0	0	0	0	Am. Bottle	R	R07AA02	Respiratory system	Respiratory Distress Syndrome	94.7 mg/Kg	Intratraqueal	Single dose	1
62	Dopamine	1	0	0	0	0	1	0	Ampoule	C	S01AA12	Cardiovascular system	Metabolic acidosis	3 mcg/kg/min	IV	Continuos	7
62	Fentanyl	1	0	0	0	0	1	0	Ampoule	N	N01AH01	Nervous system	Sedation	1.4 mcg/kg	IV	ACM	2
62	Aminophylline	0	1	0	0	0	1	0	Ampoule	R	R03DA05	Respiratory system	Apnoea	3.4 mg/kg	IV	12/12 hours	1
62	Aminophylline	0	1	0	0	0	1	0	Ampoule	R	R03DA05	Respiratory system	Apnoea	1.3 mg/kg	IV	12/12 hours	21
62	Meropenem	1	0	0	0	0	1	0	Am. Bottle	J	J01DH02	Antiinfectives for systemic use	Enterocolitis	42.8 mg/Kg	IV	12/12 hours	1
62	Meropenem	1	0	0	0	0	1	0	Am. Bottle	J	J01DH02	Antiinfectives for systemic use	Enterocolitis	43.25 mg/Kg	IV	12/12 hours	9
62	Meropenem	1	0	0	0	0	1	0	Am. Bottle	J	J01DH02	Antiinfectives for systemic use	Enterocolitis	36.3 mg/Kg	IV	8/8 hours	2
62	Vancomycin	0	0	0	1	0	1	0	Am. Bottle	J	J01XA01	Antiinfectives for systemic use	Bacteremia	11.9 mg/kg	IV	18/18 hours	8
62	Phytomenadione	0	0	0	0	0	0	0	Ampoule	B	B02BA	Blood and blood forming organs	Bleeding	1 mg	IM	Single dose	3
62	Furosemide	0	0	0	0	0	0	0	Ampoule	C	C03CA01	Cardiovascular system	Reduction of blood volume	1 mg/kg	IV	Single dose	2
62	Fentanyl	1	0	0	0	0	1	0	Ampoule	N	N01AH01	Nervous system	Sedation	1.1 mcg/kg	IV	ACM	19
62	Polyvitamin	0	0	0	0	0	0	0	Drops	A	A11A	Alimentary tract and metabolism	Supplementation	12 gotas	SOG	24/24 hours	14
62	Furosemide	0	0	0	0	0	0	0	Ampoule	C	C03CA01	Cardiovascular system	Bronchopulmonary dysplasia	0.5 mg/kg	IV	12/12 hours	11
62	Caffeine	0	0	0	0	0	0	1	Solution	N	N06BC01	Nervous system	Apnoea	5.34mg/kg	SOG	24/24 hours	7
62	Epinephrine	0	1	0	0	1	1	0	Ampoule	R	R03AK01	Respiratory system	Extubation	3.1 mg/kg	NBZ	Single dose	1
62	Tricalcium phosphate 12,9%	0	0	0	0	0	0	1	Suspension	A	A12AA01	Alimentary tract and metabolism	Bone disease	0.4 mL	SOG	12/12 hours	7
62	Aminophylline	0	1	0	0	0	1	0	Ampoule	R	R03DA05	Respiratory system	Apnoea	1.5 mg/kg	IV	12/12 hours	2
62	Dexamethasone	0	1	0	0	1	1	0	Eye drops	S	S01BA01	Sensory organs	Traumatized narina	1 gota	Tópica	8/8 hours	3
63	Ranitidine	1	0	0	0	0	1	0	Ampoule	A	A02BA02	Alimentary tract and metabolism	Gastric residue	0.47 mg/Kg	IV	12/12 hours	2
64	Benzylpenicillin	0	0	0	0	0	0	0	Am. Bottle	J	J01CE01	Antiinfectives for systemic use	Congenital syphilis	52.552 U/Kg	IV	12/12 hours	7
64	Gentamicin	0	0	1	1	0	1	0	Ampoule	J	J01GB03	Antiinfectives for systemic use	Early-onset sepsis	3.84 mg/kg	IV	24/24 hours	7
64	Benzylpenicillin	0	0	0	0	0	0	0	Am. Bottle	J	J01CE01	Antiinfectives for systemic use	Congenital syphilis	58.724 U/Kg	IV	8/8hours	4
64	Gentamicin	0	0	1	1	0	1	0	Ampoule	J	J01GB03	Antiinfectives for systemic use	Early-onset sepsis	4 mg/kg	IV	24/24 hours	3
64	Ranitidine	1	0	0	0	0	1	0	Ampoule	A	A02BA02	Alimentary tract and metabolism	Gastric residue	0.46 mg/Kg	IV	12/12 hours	19
64	Phytomenadione	0	0	0	0	0	0	0	Ampoule	B	B02BA	Blood and blood forming organs	Bleeding	1 mg	IM	Single dose	1
64	Domperidone	0	0	0	0	0	0	1	Suspension	A	A03FA03	Alimentary tract and metabolism	Regurgitation	0.25 MG/Kg	SOG	8/8 hours	11
64	Cefepime	1	0	0	0	0	1	0	Am. Bottle	J	J01DE01	Antiinfectives for systemic use	Late-onset sepsis	53.1 mg/kg	IV	12/12 hours	8
64	Amikacin	0	0	1	1	0	1	0	Ampoule	J	J01GB06	Antiinfectives for systemic use	Late-onset sepsis	15.6 mg/kg	IV	24/24 hours	8
64	Polyvitamin	0	0	0	0	0	0	0	Drops	A	A11A	Alimentary tract and metabolism	Supplementation	12 gotas	SOG	24/24 hours	4
65	Gentamicin	0	0	1	1	0	1	0	Ampoule	J	J01GB03	Antiinfectives for systemic use	Early-onset sepsis	4.5 mg/kg	IV	36/36 hours	6
65	Ampicillin	0	0	0	0	0	0	0	Am. Bottle	J	J01CA01	Antiinfectives for systemic use	Early-onset sepsis	100 mg/kg	IV	12/12 hours	6
65	Gentamicin	0	0	1	1	0	1	0	Ampoule	J	J01GB03	Antiinfectives for systemic use	Early-onset sepsis	5 mg/kg	IV	24/24hours	1
65	Ampicillin	0	0	0	0	0	0	0	Am. Bottle	J	J01CA01	Antiinfectives for systemic use	Early-onset sepsis	109 mg/kg	IV	12/12 hours	1
65	Gentamicin	0	0	1	1	0	1	0	Ampoule	J	J01GB03	Antiinfectives for systemic use	Early-onset sepsis	4 mg/kg	IV	24/24hours	4
65	Ampicillin	0	0	0	0	0	0	0	Am. Bottle	J	J01CA01	Antiinfectives for systemic use	Early-onset sepsis	100 mg/kg	IV	12/12 hours	4
65	Aminophylline	0	1	0	0	0	1	0	Ampoule	R	R03DA05	Respiratory system	Apnoea	8 mg/kg	IV	Single dose	1
65	Aminophylline	0	1	0	0	0	1	0	Ampoule	R	R03DA05	Respiratory system	Apnoea	1.49 mg/kg	IV	8/8 hours	4
65	Aminophylline	0	1	0	0	0	1	0	Ampoule	R	R03DA05	Respiratory system	Apnoea	1.75 mg/kg	IV	12/12 hours	4
65	Aminophylline	0	1	0	0	0	1	0	Ampoule	R	R03DA05	Respiratory system	Apnoea	1.3 mg/kg	IV	8/8 hours	10
65	Dobutamine	1	0	0	0	0	1	0	Ampoule	C	C01CA07	Cardiovascular system	Bradycardia	6.1 mcg/kg/min	IV	Continuos	6
65	Furosemide	0	1	0	0	0	1	0	Ampoule	C	C03CA01	Cardiovascular system	Reduction of blood volume	0.23 mg/kg	IV	6/6 hours	12
65	Furosemide	0	1	0	0	0	1	0	Ampoule	C	C03CA01	Cardiovascular system	Reduction of blood volume	0.28 mg/kg	IV	8/8 hours	5
65	Furosemide	0	1	0	0	0	1	0	Ampoule	C	C03CA01	Cardiovascular system	Reduction of blood volume	0.28 mg/kg	IV	12/12 hours	6
65	Polyvitamin	0	0	0	0	0	0	0	Drops	A	A11A	Alimentary tract and metabolism	Supplementation	12 gotas	SOG	24/24 hours	16
65	Cefepime	1	0	0	0	0	1	0	Am. Bottle	J	J01DE01	Antiinfectives for systemic use	Late-onset sepsis	28.8mg/kg	IV	12/12 hours	1
65	Cefepime	1	0	0	0	0	1	0	Am. Bottle	J	J01DE01	Antiinfectives for systemic use	Late-onset sepsis	48.3mg/kg	IV	12/12 hours	7
65	Amikacin	0	0	1	1	0	1	0	Ampoule	J	J01GB06	Antiinfectives for systemic use	Late-onset sepsis	14.5 mg/kg	IV	24/24 hours	8
65	Ferrous sulfate	0	0	0	0	0	0	0	Drops	B	B03AA07	Blood and blood forming organs	Anemia	2 gotas	SOG	24/24 hours	7
65	Furosemide	0	0	0	0	0	0	0	Pill	C	C03CA01	Cardiovascular system	Reduction of blood volume	0.48 mg/kg	SOG	12/12 hours	3
66	Ampicillin	0	0	0	0	0	0	0	Am. Bottle	J	J01CA01	Antiinfectives for systemic use	Early-onset sepsis	98.7 mg/kg	IV	12/12 hours	11
66	Gentamicin	0	0	1	1	0	1	0	Ampoule	J	J01GB03	Antiinfectives for systemic use	Early-onset sepsis	4.47 mg/kg	IV	36/36 hours	11
66	Fentanyl	1	0	0	0	0	1	0	Ampoule	N	N01AH01	Nervous system	Sedation	1.3 mcg/kg	IV	ACM	7
66	Lung surfactan	0	0	0	0	0	0	0	Am. Bottle	R	R07AA02	Respiratory system	Respiratory Distress Syndrome	100 mg/Kg	Intratraqueal	Single dose	1
66	Ranitidine	1	0	0	0	0	1	0	Ampoule	A	A02BA02	Alimentary tract and metabolism	Gastric residue	0.49 mg/Kg	IV	12/12 hours	2
66	Aminophylline	0	1	0	0	0	1	0	Ampoule	R	R03DA05	Respiratory system	Apnoea	1.54 mg/kg	IV	8/8hours	7
66	Caffeine	0	0	0	0	0	0	1	Solution	N	N06BC01	Nervous system	Apnoea	5.2 mg/kg	SOG	24/24 hours	3
66	Domperidone	0	0	0	0	0	0	1	Suspension	A	A03FA03	Alimentary tract and metabolism	Regurgitation	0.22 MG/Kg	SOG	8/8 hours	2
66	Polyvitamin	0	0	0	0	0	0	0	Drops	A	A11A	Alimentary tract and metabolism	Supplementation	12 gotas	SOG	24/24 hours	3
67	Ampicillin	0	0	0	0	0	0	0	Am. Bottle	J	J01CA01	Antiinfectives for systemic use	Early-onset sepsis	101 mg/kg	IV	12/12 hours	9
67	Gentamicin	0	0	1	1	0	1	0	Ampoule	J	J01GB03	Antiinfectives for systemic use	Early-onset sepsis	4 mg/kg	IV	24/24 hours	9
67	Fentanyl	1	0	0	0	0	1	0	Ampoule	N	N01AH01	Nervous system	Sedation	1.1 mcg/kg	IV	ACM	11
67	Dopamine	1	0	0	0	0	1	0	Ampoule	C	S01AA12	Cardiovascular system	Poor perfusion	5 mcg/kg/min	IV	Continuos	2
67	Dopamine	1	0	0	0	0	1	0	Ampoule	C	S01AA12	Cardiovascular system	Poor perfusion	3 mcg/kg/min	IV	Continuos	2
67	Dobutamine	1	1	0	0	0	1	0	Ampoule	C	C01CA07	Cardiovascular system	Bradycardia	7 mcg/kg/min	IV	Continuos	7
67	Dobutamine	1	1	0	0	0	1	0	Ampoule	C	C01CA07	Cardiovascular system	Bradycardia	5 mcg/kg/min	IV	Continuos	2
67	Polyvitamin	0	0	0	0	0	0	0	Drops	A	A11A	Alimentary tract and metabolism	Supplementation	12 gotas	SOG	24/24 hours	2
68	Ampicillin	0	0	0	0	0	0	0	Am. Bottle	J	J01CA01	Antiinfectives for systemic use	Early-onset sepsis	98.7 mg/kg	IV	12/12 hours	8
68	Gentamicin	0	0	1	1	0	1	0	Ampoule	J	J01GB03	Antiinfectives for systemic use	Early-onset sepsis	4.4 mg/kg	IV	36/36 hours	8
69	Ampicillin	0	0	0	0	0	0	0	Am. Bottle	J	J01CA01	Antiinfectives for systemic use	Early-onset sepsis	95.2 mg/kg	IV	12/12 hours	6
69	Gentamicin	0	0	1	1	0	1	0	Ampoule	J	J01GB03	Antiinfectives for systemic use	Early-onset sepsis	4.89 mg/kg	IV	48/48 hours	6
69	Fentanyl	1	0	0	0	0	1	0	Ampoule	N	N01AH01	Nervous system	Sedation	0.68 mcg/kg	IV	ACM	1
69	Aminophylline	0	1	0	0	0	1	0	Ampoule	R	R03DA05	Respiratory system	Apnoea	1.5 mg/kg	IV	12/12 hours	2
69	Hydrocortisone	1	0	0	0	0	1	0	Am. Bottle	H	H02AB09	Systemic hormonal preparations, excl. Sex hormones and insulins	Hypoglycemia	1.66 mg/kg	IV	8/8 hours	1
69	Aminophylline	0	1	0	0	0	1	0	Ampoule	R	R03DA05	Respiratory system	Apnoea	0.97 mg/kg	IV	12/12 hours	1
69	Dopamine	1	0	0	0	0	1	0	Ampoule	C	S01AA12	Cardiovascular system	Renal vasodilation	3.3 mcg/kg/min	IV	Continuos	1
70	Ampicillin	0	0	0	0	0	0	0	Am. Bottle	J	J01CA01	Antiinfectives for systemic use	Early-onset sepsis	202 mg/kg	IV	12/12 hours	2
70	Gentamicin	0	0	1	1	0	1	0	Ampoule	J	J01GB03	Antiinfectives for systemic use	Early-onset sepsis	4.8 mg/kg	IV	48/48 hours	10
70	Ampicillin	0	0	0	0	0	0	0	Am. Bottle	J	J01CA01	Antiinfectives for systemic use	Early-onset sepsis	101 mg/kg	IV	12/12 hours	6
70	Gentamicin	0	0	1	1	0	1	0	Ampoule	J	J01GB03	Antiinfectives for systemic use	Early-onset sepsis	5.7 mg/kg	IV	36/36hours	1
70	Ampicillin	0	0	0	0	0	0	0	Am. Bottle	J	J01CA01	Antiinfectives for systemic use	Early-onset sepsis	119 mg/kg	IV	12/12 hours	3
70	Phytomenadione	0	0	0	0	0	0	0	Ampoule	B	B02BA	Blood and blood forming organs	Bleeding	1 mg	IM	Single dose	2
70	Lung surfactan	0	0	0	0	0	0	0	Am. Bottle	R	R07AA02	Respiratory system	Respiratory Distress Syndrome	96.96 mg/Kg	Intratraqueal	Single dose	1
70	Dopamine	1	0	0	0	0	1	0	Ampoule	C	S01AA12	Cardiovascular system	Poor perfusion	4 mcg/kg/min	IV	Continuos	2
70	Dopamine	1	0	0	0	0	1	0	Ampoule	C	S01AA12	Cardiovascular system	Poor perfusion	3 mcg/kg/min	IV	Continuos	1
70	Aminophylline	0	1	0	0	0	1	0	Ampoule	R	R03DA05	Respiratory system	Apnoea	1.45 mg/kg	IV	12/12 hours	8
70	Furosemide	0	0	1	1	0	1	0	Ampoule	C	C03CA01	Cardiovascular system	Pulmonary hyperflow	0.45 mg/kg	IV	12/12 hours	6
70	Caffeine	0	0	0	0	0	0	1	Solution	N	N06BC01	Nervous system	Apnoea	4.76 mg/kg	SOG	24/24 hours	5
70	Polyvitamin	0	0	0	0	0	0	0	Drops	A	A11A	Alimentary tract and metabolism	Supplementation	12 gotas	SOG	24/24 hours	17
70	Furosemide	0	0	1	1	0	1	0	Pill	C	C03CA01	Cardiovascular system	Pulmonary hyperflow	0.43 mg/kg	IV	12/12 hours	7
70	Aminophylline	0	1	0	0	0	1	0	Ampoule	R	R03DA05	Respiratory system	Apnoea	1.3 mg/kg	IV	12/12 hours	7
70	Cefepime	1	0	0	0	0	1	0	Am. Bottle	J	J01DE01	Antiinfectives for systemic use	Late-onset sepsis	34.3mg/kg	IV	12/12 hours	7
70	Amikacin	0	0	1	1	0	1	0	Ampoule	J	J01GB06	Antiinfectives for systemic use	Late-onset sepsis	16.3 mg/kg	IV	24/24 hours	5
70	Furosemide	0	0	1	0	0	1	0	Ampoule	C	C03CA01	Cardiovascular system	Pulmonary hyperflow	0.4 mg/kg	IV	24/24 hours	1
70	Domperidone	0	0	0	0	0	0	1	Suspension	A	A03FA03	Alimentary tract and metabolism	Regurgitation	0.25 mg/Kg	SOG	8/8 hours	8
70	Caffeine	0	0	0	0	0	0	1	Solution	N	N06BC01	Nervous system	Apnoea	4.8 mg/kg	SOG	24/24 hours	6
71	Ampicillin	0	0	0	0	0	0	0	Am. Bottle	J	J01CA01	Antiinfectives for systemic use	Early-onset sepsis	100 mg/kg	IV	12/12 hours	7
71	Gentamicin	0	0	1	1	0	1	0	Ampoule	J	J01GB03	Antiinfectives for systemic use	Early-onset sepsis	4.9 mg/kg	IV	48/48 hours	5
71	Gentamicin	0	0	1	1	0	1	0	Ampoule	J	J01GB03	Antiinfectives for systemic use	Early-onset sepsis	4.5 mg/kg	IV	48/48 hours	2
71	Fentanyl	1	0	0	0	0	1	0	Ampoule	N	N01AH01	Nervous system	Sedation	1.02 mcg/kg	IV	ACM	10
71	Aminophylline	0	1	0	0	0	1	0	Ampoule	R	R03DA05	Respiratory system	Apnoea	0.9 mg/kg	IV	12/12 hours	9
71	Cefepime	1	0	0	0	0	1	0	Am. Bottle	J	J01DE01	Antiinfectives for systemic use	Late-onset sepsis	37.4mg/kg	IV	12/12 hours	7
71	Amikacin	0	0	1	1	0	1	0	Ampoule	J	J01GB06	Antiinfectives for systemic use	Late-onset sepsis	18.7 mg/kg	IV	36/36 hours	5
71	Ibuprofen	1	1	0	0	0	1	0	Suspension	C	C01EB16	Cardiovascular system	Patent ductus arteriosus	10.7 mg/kg	SOG	24/24 hours	3
71	Caffeine	0	0	0	0	0	0	1	Solution	N	N06BC01	Nervous system	Apnoea	9.34 mg/kg	SOG	24/24 hours	7
71	Caffeine	0	0	0	0	0	0	1	Solution	N	N06BC01	Nervous system	Apnoea	4.95 mg/kg	SOG	24/24 hours	8
71	Polyvitamin	0	0	0	0	0	0	0	Drops	A	A11A	Alimentary tract and metabolism	Supplementation	12 gotas	SOG	24/24 hours	14
71	Oxacilina	0	0	0	1	0	1	0	Am. Bottle	J	J01CF04	Antiinfectives for systemic use	Infection	28 mg/kg	IV	12/12 hours	4
71	Cefepime	1	0	0	0	0	1	0	Am. Bottle	J	J01DE01	Antiinfectives for systemic use	Late-onset sepsis	40.4 mg/kg	IV	24/24 hours	4
71	Furosemide	0	0	1	1	0	1	0	Ampoule	C	C03CA01	Cardiovascular system	Oliguria	0.54 mg/kg	IV	12/12 hours	5
71	Furosemide	0	0	1	1	0	1	0	Ampoule	C	C03CA01	Cardiovascular system	Oliguria	0.16 mg/kg	IV	12/12 hours	5
71	Tricalcium phosphate 12,9%	0	0	0	0	0	0	1	Suspension	A	A12AA01	Alimentary tract and metabolism	Bone disease		SOG	12/12 hours	10
71	Nystatin + Zinc oxid	0	0	0	0	0	0	1	Oint.	D	D01AA01	Dermatological	Dry skin		Tópica	12/12 hours	8
72	Ampicillin	0	0	0	0	0	0	0	Am. Bottle	J	J01CA01	Antiinfectives for systemic use	Early-onset sepsis	97.7 mg/kg	IV	12/12 hours	14
72	Gentamicin	0	0	1	1	0	1	0	Ampoule	J	J01GB03	Antiinfectives for systemic use	Early-onset sepsis	4.9 mg/kg	IV	48/48 hours	6
72	Gentamicin	0	0	1	1	0	1	0	Ampoule	J	J01GB03	Antiinfectives for systemic use	Early-onset sepsis	4.2 mg/kg	IV	36/36 hours	4
72	Gentamicin	0	0	1	1	0	1	0	Ampoule	J	J01GB03	Antiinfectives for systemic use	Early-onset sepsis	4 mg/kg	IV	24/24 hours	4
72	Lung surfactan	0	0	0	0	0	0	0	Am. Bottle	R	R07AA02	Respiratory system	Respiratory Distress Syndrome	99.5 mg/Kg	Intratraqueal	Single dose	1
72	Aminophylline	0	1	0	0	0	1	0	Ampoule	R	R03DA05	Respiratory system	Apnoea	1.5 mg/kg	IV	8/8 hours	8
72	Fentanyl	1	0	0	0	0	1	0	Ampoule	N	N01AH01	Nervous system	Sedation	2.6 mcg/kg	IV	ACM	4
72	Caffeine	0	0	0	0	0	0	1	Solution	N	N06BC01	Nervous system	Apnoea	4.9 mg/kg	SOG	24/24 hours	6
72	Aminophylline	0	1	0	0	0	1	0	Ampoule	R	R03DA05	Respiratory system	Apnoea	1.5 mg/kg	IV	8/8 hours	10
72	Cefepime	1	0	0	0	0	1	0	Am. Bottle	J	J01DE01	Antiinfectives for systemic use	Late-onset sepsis	63.3 mg/kg	IV	8/8 hours	1
72	Meropenem	1	0	0	0	0	1	0	Am. Bottle	J	J01DH02	Antiinfectives for systemic use	Enterocolitis	42.8 mg/Kg	IV	8/8 hours	10
72	Ranitidine	1	0	0	0	0	1	0	Ampoule	A	A02BA02	Alimentary tract and metabolism	Gastric residue	0.4 mg/Kg	IV	12/12 hours	7
72	Nystatin + Zinc oxid	0	0	0	0	0	0	1	Oint.	D	D01AA01	Dermatological	Rash		Tópica	8/8 hours	2
72	Dexamethasone	0	1	0	0	1	1	0	Eye drops	S	S01BA01	Sensory organs	Traumatized narina	1 gotas	Tópica	8/8 hours	3
72	Phytomenadione	0	0	0	0	0	0	0	Ampoule	B	B02BA	Blood and blood forming organs	Bleeding	1 mg	IM	Single dose	3
73	Ampicillin	0	0	0	0	0	0	0	Am. Bottle	J	J01CA01	Antiinfectives for systemic use	Early-onset sepsis	101 mg/kg	IV	12/12 hours	12
73	Gentamicin	0	0	1	1	0	1	0	Ampoule	J	J01GB03	Antiinfectives for systemic use	Early-onset sepsis	3.9 mg/kg	IV	24/24 hours	12
73	Phytomenadione	0	0	0	0	0	0	0	Ampoule	B	B02BA	Blood and blood forming organs	Bleeding	1 mg	IM	Single dose	2
73	Phenobarbital	0	0	0	0	0	0	1	Ampoule	N	N03AA02	Nervous system	Seizures	20.2 mg/Kg	IV	Single dose	1
73	Phenobarbital	0	0	0	0	0	0	1	Ampoule	N	N03AA02	Nervous system	Seizures	2.4 mg/Kg	IV	12/12 hours	6
73	Phenobarbital	0	0	0	0	0	0	1	Ampoule	N	N03AA02	Nervous system	Seizures	1.9mg/Kg	IV	12/12 hours	3
73	Phenobarbital	0	0	0	0	0	0	1	Ampoule	N	N03AA02	Nervous system	Seizures	2.3 mg/Kg	IV	12/12 hours	12
73	Dobutamine	1	1	0	0	0	1	0	Ampoule	C	C01CA07	Cardiovascular system	Bradycardia	10 mcg/kg/min	IV	Continuos	1
73	Dobutamine	1	1	0	0	0	1	0	Ampoule	C	C01CA07	Cardiovascular system	Bradycardia	11.7 mcg/kg/min	IV	Continuos	1
73	Dobutamine	1	1	0	0	0	1	0	Ampoule	C	C01CA07	Cardiovascular system	Bradycardia	8 mcg/kg/min	IV	Continuos	4
73	Dobutamine	1	1	0	0	0	1	0	Ampoule	C	C01CA07	Cardiovascular system	Bradycardia	6 mcg/kg/min	IV	Continuos	8
73	Dobutamine	1	1	0	0	0	1	0	Ampoule	C	C01CA07	Cardiovascular system	Bradycardia	4.7 mcg/kg/min	IV	Continuos	1
73	Dopamine	1	0	0	0	0	1	0	Ampoule	C	S01AA12	Cardiovascular system	Poor perfusion	7.5 mcg/kg/min	IV	Continuos	2
73	Dopamine	1	0	0	0	0	1	0	Ampoule	C	S01AA12	Cardiovascular system	Poor perfusion	6 mcg/kg/min	IV	Continuos	2
73	Dopamine	1	0	0	0	0	1	0	Ampoule	C	S01AA12	Cardiovascular system	Poor perfusion	4 mcg/kg/min	IV	Continuos	1
73	Dexamethasone	0	1	0	0	0	1	0	Ampoule	H	H02AB02	Systemic hormonal preparations, excl. sex hormones and insulins	Extubation	0.3mg/kg	IV	12/12 hours	4
73	Ursodeoxycholic acid	0	0	0	0	0	0	1	Pill	A	A05AA02	Alimentary tract and metabolism	Cholestasis	14.2 mg/kg	SOG	12/12 hours	3
73	Ursodeoxycholic acid	0	0	0	0	0	0	1	Pill	A	A05AA02	Alimentary tract and metabolism	Cholestasis	15.1 mg/kg	SOG	12/12 hours	7
73	Cefalexin	1	1	0	0	0	1	0	Suspension	J	J01DB01	Antiinfectives for systemic use	Hydronephrosis	23.2 mg/kg	SOG	24/24 hours	7
73	Fentanyl	1	0	0	0	0	1	0	Ampoule	N	N01AH01	Nervous system	Sedation	0.9 mcg/kg	IV	ACM	6
73	Dexamethasone	0	1	0	0	0	1	0	Ampoule	H	H02AB02	Systemic hormonal preparations, excl. sex hormones and insulins	Extubation	0.15mg/kg	IV	12/12 hours	2
73	Epinephrine	0	1	0	0	1	1	0	Ampoule	R	R03AK01	Respiratory system	Extubation	1.18 mg/kg	NBZ	Single dose	1
73	Phenobarbital	0	0	0	0	0	0	1	Drops	N	N03AA02	Nervous system	Seizures	2 mg/Kg	SOG	12/12 hours	3
73	Midazolam	0	0	1	1	0	1	0	Ampoule	N	N05CD08	Nervous system	Sedation	0.1 mg/Kg	IV	Single dose	1
73	Domperidone	0	0	0	0	0	0	1	Suspension	A	A03FA03	Alimentary tract and metabolism	Regurgitation	0.24 MG/Kg	SOG	8/8 hours	2
73	Meropenem	1	0	0	0	0	1	0	Am. Bottle	J	J01DH02	Antiinfectives for systemic use	Late-onset sepsis	21.7 mg/Kg	IV	8/8 hours	2
74	Ampicillin	0	0	0	0	0	0	0	Am. Bottle	J	J01CA01	Antiinfectives for systemic use	Early-onset sepsis	49.2 mg/kg	IV	12/12 hours	1
74	Ampicillin	0	0	0	0	0	0	0	Am. Bottle	J	J01CA01	Antiinfectives for systemic use	Early-onset sepsis	98.4 mg/kg	IV	12/12 hours	8
74	Gentamicin	0	0	1	1	0	1	0	Ampoule	J	J01GB03	Antiinfectives for systemic use	Early-onset sepsis	13.1 mg/kg	IV	48/48 hours	1
74	Gentamicin	0	0	1	1	0	1	0	Ampoule	J	J01GB03	Antiinfectives for systemic use	Early-onset sepsis	4.9 mg/kg	IV	48/48 hours	8
74	Fentanyl	1	0	0	0	0	1	0	Ampoule	N	N01AH01	Nervous system	Sedation	0.8 mcg/kg	IV	ACM	12
74	Furosemide	0	0	0	0	0	0	0	Ampoule	C	C03CA01	Cardiovascular system	Reduction of blood volume	1 mg/kg	IV	Single dose	1
74	Polystyrene sulfonate	1	0	0	0	0	1	0	Powder	V	V03AE01	Todos outros produtos terapêuticos	Hyperkalemia	937.5 mg/kg	SOG	6/6 hours	3
74	Furosemide	0	1	0	0	0	1	0	Ampoule	C	C03CA01	Cardiovascular system	Hypernatremia	0.44 mg/kg	IV	12/12 hours	1
74	Furosemide	0	1	0	0	0	1	0	Ampoule	C	C03CA01	Cardiovascular system	Hypernatremia	0.44 mg/kg	IV	6/6 hours	1
74	Meropenem	1	0	0	0	0	1	0	Am. Bottle	J	J01DH02	Antiinfectives for systemic use	Late-onset sepsis	21.3 mg/Kg	IV	24/24 hours	5
74	Vancomycin	0	0	0	0	0	0	0	Am. Bottle	J	J01XA01	Antiinfectives for systemic use	Bacteremia	10.6 mg/kg	IV	24/24 hours	1
74	Vancomycin	0	0	0	0	0	0	0	Am. Bottle	J	J01XA01	Antiinfectives for systemic use	Bacteremia	10.6 mg/kg	IV	48/48 hours	4
74	Dobutamine	1	1	0	0	0	1	0	Ampoule	C	C01CA07	Cardiovascular system	Bradycardia	5 mcg/kg/min	IV	Continuos	1
74	Dobutamine	1	1	0	0	0	1	0	Ampoule	C	C01CA07	Cardiovascular system	Bradycardia	7 mcg/kg/min	IV	Continuos	2
74	Dopamine	1	0	0	0	0	1	0	Ampoule	C	S01AA12	Cardiovascular system	Poor perfusion	4 mcg/kg/min	IV	Continuos	2
74	Dopamine	1	0	0	0	0	1	0	Ampoule	C	S01AA12	Cardiovascular system	Poor perfusion	5 mcg/kg/min	IV	Continuos	1
74	Dobutamine	1	1	0	0	0	1	0	Ampoule	C	C01CA07	Cardiovascular system	Bradycardia	9 mcg/kg/min	IV	Continuos	1
74	Insulin Regular	0	1	0	0	0	1	0	Am. Bottle	A	A10AB01	Alimentary tract and metabolism	Hyperglycemia	0.1 U/Kg/h	IV	Continuos	1
75	Ampicillin	0	0	0	0	0	0	0	Am. Bottle	J	J01CA01	Antiinfectives for systemic use	Early-onset sepsis	86.9 mg/kg	IV	12/12 hours	1
75	Ampicillin	0	1	0	0	0	1	0	Am. Bottle	J	J01CA01	Antiinfectives for systemic use	Early-onset sepsis	97.2 mg/kg	IV	12/12 hours	13
75	Gentamicin	0	0	1	1	0	1	0	Ampoule	J	J01GB03	Antiinfectives for systemic use	Early-onset sepsis	3.9 mg/kg	IV	48/48 hours	1
75	Gentamicin	0	0	1	1	0	1	0	Ampoule	J	J01GB03	Antiinfectives for systemic use	Early-onset sepsis	4.3 mg/kg	IV	36/36 hours	8
75	Gentamicin	0	0	1	1	0	1	0	Ampoule	J	J01GB03	Antiinfectives for systemic use	Early-onset sepsis	3.9 mg/kg	IV	24/24 hours	5
75	Phytomenadione	0	0	0	0	0	0	0	Ampoule	B	B02BA	Blood and blood forming organs	Bleeding	1 mg	IM	Single dose	2
75	Ranitidine	1	0	0	0	0	1	0	Ampoule	A	A02BA02	Alimentary tract and metabolism	Gastric residue	0.5 mg/Kg	IV	12/12 hours	8
75	Aminophylline	0	1	0	0	0	1	0	Ampoule	R	R03DA05	Respiratory system	Apnoea	1.5 mg/kg	IV	12/12 hours	19
75	Fentanyl	1	0	0	0	0	1	0	Ampoule	N	N01AH01	Nervous system	Sedation	1.6 mcg/kg	IV	ACM	23
75	Phenobarbital	0	0	0	0	0	0	1	Ampoule	N	N03AA02	Nervous system	Seizures	10.2 mg/Kg	IV	12/12 hours	1
75	Phenobarbital	0	0	0	0	0	0	1	Ampoule	N	N03AA02	Nervous system	Seizures	2.2 mg/Kg	IV	12/12 hours	16
75	Phenobarbital	0	0	0	0	0	0	1	Ampoule	N	N03AA02	Nervous system	Seizures	2.2 mg/Kg	IV	8/8 hours	1
75	Ursodeoxycholic acid	0	0	0	0	0	0	1	Pill	A	A05AA02	Alimentary tract and metabolism	Cholestasis	13.2 mg/kg	SOG	12/12 hours	16
75	Hydrocortisone	1	0	0	0	0	1	0	Am. Bottle	H	H02AB09	Systemic hormonal preparations, excl. Sex hormones and insulins	Hypoglycemia	1.1 mg/kg	IV	12/12 hours	5
75	Furosemide	0	0	1	1	0	1	0	Ampoule	C	C03CA01	Cardiovascular system	Pulmonary hyperflow	0.5 mg/kg	IV	12/12 hours	7
75	Epinephrine	0	1	0	0	1	1	0	Ampoule	R	R03AK01	Respiratory system	Extubation	3.1 mg/kg	NBZ	Single dose	1
75	Meropenem	1	0	0	0	0	1	0	Am. Bottle	J	J01DH02	Antiinfectives for systemic use	Late-onset sepsis	42 mg/Kg	IV	8/8 hours	6
75	Polyvitamin	0	0	0	0	0	0	0	Drops	A	A11A	Alimentary tract and metabolism	Supplementation	12 gotas	SOG	24/24 hours	5
75	Furosemide	0	0	1	1	0	1	0	Ampoule	C	C03CA01	Cardiovascular system	Pulmonary hyperflow	0.6mg/kg	IV	12/12 hours	2
75	Dobutamine	1	1	0	0	0	1	0	Ampoule	C	C01CA07	Cardiovascular system	Bradycardia	6 mcg/kg/min	IV	Continuos	2
75	Phenobarbital	0	0	0	0	0	0	1	Drops	N	N03AA02	Nervous system	Seizures	2.4 mg/kg	IV	12/12hours	2
75	Caffeine	0	0	0	0	0	0	1	Solution	N	N06BC01	Nervous system	Apnoea	9.8 mg/kg	SOG	24/24 hours	1
76	Ampicillin	0	0	0	0	0	0	0	Am. Bottle	J	J01CA01	Antiinfectives for systemic use	Early-onset sepsis	98.8 mg/kg	IV	12/12 hours	5
76	Gentamicin	0	0	1	1	0	1	0	Ampoule	J	J01GB03	Antiinfectives for systemic use	Early-onset sepsis	4.4 mg/kg	IV	36/36 hours	5
76	Fentanyl	1	0	0	0	0	1	0	Ampoule	N	N01AH01	Nervous system	Sedation	0.7 mcg/kg	IV	ACM	6
76	Dobutamine	1	1	0	0	0	1	0	Ampoule	C	C01CA07	Cardiovascular system	Bradycardia	8 mcg/kg/min	IV	Continuos	2
76	Dobutamine	1	1	0	0	0	1	0	Ampoule	C	C01CA07	Cardiovascular system	Bradycardia	6 mcg/kg/min	IV	Continuos	2
77	Ampicillin	0	0	0	0	0	0	0	Am. Bottle	J	J01CA01	Antiinfectives for systemic use	Early-onset sepsis	100 mg/kg	IV	12/12 hours	4
77	Gentamicin	0	0	1	1	0	1	0	Ampoule	J	J01GB03	Antiinfectives for systemic use	Early-onset sepsis	4 mg/kg	IV	24/24 hours	3
77	Aminophylline	0	1	0	0	0	1	0	Ampoule	R	R03DA05	Respiratory system	Apnoea	1.8 mg/kg	IV	12/12 hours	1
77	Aminophylline	0	1	0	0	0	1	0	Ampoule	R	R03DA05	Respiratory system	Apnoea	1.8 mg/kg	IV	8/8 hours	4
77	Aminophylline	0	1	0	0	0	1	0	Ampoule	R	R03DA05	Respiratory system	Apnoea	1.5 mg/kg	IV	8/8 hours	4
77	Aminophylline	0	1	0	0	0	1	0	Ampoule	R	R03DA05	Respiratory system	Apnoea	1.5 mg/kg	SOG	8/8 hours	1
77	Epinephrine	0	1	0	0	1	1	0	Ampoule	R	R03AK01	Respiratory system	Extubation	2 mg/kg	NBZ	Single dose	1
77	Lung surfactan	0	0	0	0	0	0	0	Am. Bottle	R	R07AA02	Respiratory system	Respiratory Distress Syndrome	106.6 mg/Kg	Intratraqueal	Single dose	1
77	Polyvitamin	0	0	0	0	0	0	0	Drops	A	A11A	Alimentary tract and metabolism	Supplementation	12 gotas	SOG	24/24 hours	4
78	Ampicillin	0	0	0	0	0	0	0	Am. Bottle	J	J01CA01	Antiinfectives for systemic use	Early-onset sepsis	101.5 mg/kg	IV	12/12 hours	4
78	Gentamicin	0	0	1	1	0	1	0	Ampoule	J	J01GB03	Antiinfectives for systemic use	Early-onset sepsis	4 mg/kg	IV	24/24 hours	4
78	Domperidone	0	0	0	0	0	0	1	Suspension	A	A03FA03	Alimentary tract and metabolism	Regurgitation	0.2 mg/Kg	SOG	8/8 hours	3
79	Ampicillin	0	0	0	0	0	0	0	Am. Bottle	J	J01CA01	Antiinfectives for systemic use	Early-onset sepsis	99.8 mg/kg	IV	12/12 hours	10
79	Gentamicin	0	0	1	1	0	1	0	Ampoule	J	J01GB03	Antiinfectives for systemic use	Early-onset sepsis	4 mg/kg	IV	24/24 hours	10
79	Phenobarbital	0	0	0	0	0	0	1	Ampoule	N	N03AA02	Nervous system	Seizures	19.6 mg/Kg	IV	Single dose	1
79	Phenobarbital	0	0	0	0	0	0	1	Ampoule	N	N03AA02	Nervous system	Seizures	2.45 mg/Kg	IV	12/12 hours	2
79	Phenobarbital	0	0	0	0	0	0	1	Ampoule	N	N03AA02	Nervous system	Seizures	1.9 mg/Kg	IV	12/12 hours	4
79	Fentanyl	1	0	0	0	0	1	0	Ampoule	N	N01AH01	Nervous system	Sedation	0.43 mcg/kg	IV	ACM	7
79	Epinephrine	0	1	0	0	1	1	0	Ampoule	R	R03AK01	Respiratory system	Extubation	0.2 mg/kg	NBZ	Single dose	1
79	Phenobarbital	0	0	0	0	0	0	1	Drops	N	N03AA02	Nervous system	Seizures	1.6 mg/kg	IV	12/12hours	10
79	Fenoterol	0	0	0	0	0	0	1	Drops	R	R03AC04	Respiratory system	Bronchodilation	1 gotas	NBZ	8/8 hours	1
79	Paracetamol	1	0	0	0	0	1	0	Drops	N	N02BE01	Nervous system	Fever	9.22 mg/kg	SOG	SN	9
79	Cefepime	1	0	0	0	0	1	0	Am. Bottle	J	J01DE01	Antiinfectives for systemic use	Late-onset sepsis	29.2 mg/kg	IV	12/12 hours	2
79	Amikacin	0	0	1	1	0	1	0	Ampoule	J	J01GB06	Antiinfectives for systemic use	Late-onset sepsis	15.7 mg/kg	IV	24/24 hours	2
79	Midazolam	0	0	1	1	1	1	0	Ampoule	N	N05CD08	Nervous system	Sedation	0.2 mg/Kg	Nasal	ACM	1
79	Cefepime	1	0	0	0	0	1	0	Am. Bottle	J	J01DE01	Antiinfectives for systemic use	Late-onset sepsis	15.6 mg/kg	IM	12/12 hours	4
79	Amikacin	0	0	1	1	0	1	0	Ampoule	J	J01GB06	Antiinfectives for systemic use	Late-onset sepsis	14.5 mg/kg	IM	24/24 hours	4
80	Lung surfactan	0	0	1	0	0	1	0	Am. Bottle	R	R07AA02	Respiratory system	Respiratory Distress Syndrome	90.5 mg/Kg	Intratraqueal	Single dose	1
80	Aminophylline	0	1	0	0	0	1	0	Ampoule	R	R03DA05	Respiratory system	Apnoea	1.4mg/kg	IV	8/8hours	14
80	Ampicillin	0	0	0	0	0	0	0	Am. Bottle	J	J01CA01	Antiinfectives for systemic use	Early-onset sepsis	100 mg/kg	IV	12/12 hours	3
80	Gentamicin	0	0	1	1	0	1	0	Ampoule	J	J01GB03	Antiinfectives for systemic use	Early-onset sepsis	4.3 mg/kg	IV	36/36 hours	6
80	Ampicillin	0	0	0	0	0	0	0	Am. Bottle	J	J01CA01	Antiinfectives for systemic use	Early-onset sepsis	94.8 mg/kg	IV	12/12 hours	3
80	Gentamicin	0	0	1	1	0	1	0	Ampoule	J	J01GB03	Antiinfectives for systemic use	Early-onset sepsis	4 mg/kg	IV	24/24 hours	4
80	Ampicillin	0	0	0	0	0	0	0	Am. Bottle	J	J01CA01	Antiinfectives for systemic use	Early-onset sepsis	100.8 mg/kg	IV	12/12 hours	4
80	Ranitidine	1	0	0	0	0	1	0	Ampoule	A	A02BA02	Alimentary tract and metabolism	Gastric residue	0.5mg/Kg	IV	12/12 hours	7
80	Dexamethasone	0	1	0	0	1	1	0	Eye drops	S	S01BA01	Sensory organs	Traumatized narina	1 gota	Tópica	8/8 hours	2
81	Ampicillin	0	0	0	0	0	0	0	Am. Bottle	J	J01CA01	Antiinfectives for systemic use	Early-onset sepsis	99.6 mg/kg	IV	12/12 hours	10
81	Gentamicin	0	0	1	1	0	1	0	Ampoule	J	J01GB03	Antiinfectives for systemic use	Early-onset sepsis	3.9 mg/kg	IV	24/24 hours	5
81	Gentamicin	0	0	1	1	0	1	0	Ampoule	J	J01GB03	Antiinfectives for systemic use	Early-onset sepsis	2.6 mg/kg	IV	24/24 hours	5
81	Phytomenadione	0	0	0	0	0	0	0	Ampoule	B	B02BA	Blood and blood forming organs	Antihemorrhagic prophylaxis	1 mg	IM	Single dose	1
81	Polyvitamin	0	0	0	0	0	0	0	Drops	A	A11A	Alimentary tract and metabolism	Supplementation	12 gotas	SOG	24/24 hours	3
82	Ampicillin	0	0	0	0	0	0	0	Am. Bottle	J	J01CA01	Antiinfectives for systemic use	Early-onset sepsis	46.2 mg/kg	IV	12/12 hours	1
82	Ampicillin	0	0	0	0	0	0	0	Am. Bottle	J	J01CA01	Antiinfectives for systemic use	Early-onset sepsis	99 mg/kg	IV	12/12 hours	8
82	Gentamicin	0	0	1	1	0	1	0	Ampoule	J	J01GB03	Antiinfectives for systemic use	Early-onset sepsis	4.4 mg/kg	IV	36/36 hours	9
82	Lung surfactan	0	0	0	0	0	0	0	Am. Bottle	R	R07AA02	Respiratory system	Respiratory Distress Syndrome	105.6 mg/Kg	Intratraqueal	Single dose	1
82	Aminophylline	0	1	0	0	0	1	0	Ampoule	R	R03DA05	Respiratory system	Apnoea	1.4mg/kg	IV	8/8hours	8
82	Aminophylline	0	1	0	0	0	1	0	Ampoule	R	R03DA05	Respiratory system	Apnoea	1.7mg/kg	SOG	8/8hours	3
82	Fentanyl	1	0	0	0	0	1	0	Ampoule	N	N01AH01	Nervous system	Sedation	1 mcg/kg	IV	ACM	5
82	Epinephrine	0	1	0	0	1	1	0	Ampoule	R	R03AK01	Respiratory system	Extubation	2.3 mg/kg	NBZ	Single dose	1
82	Nistatina	0	0	1	0	0	1	0	Suspension	A	A07AA02	Alimentary tract and metabolism	Oral candidiasis	39.062.2 UI/Kg	VO	6/6 hours	1
82	Polyvitamin	0	0	0	0	0	0	0	Drops	A	A11A	Alimentary tract and metabolism	Supplementation	12 gotas	SOG	24/24 hours	6
82	Caffeine	0	0	0	0	0	0	1	Solution	N	N06BC01	Nervous system	Apnoea	4.4 mg/kg	SOG	24/24 hours	2
83	Ampicillin	0	0	0	0	0	0	0	Am. Bottle	J	J01CA01	Antiinfectives for systemic use	Early-onset sepsis	97.3 mg/kg	IV	12/12 hours	10
83	Gentamicin	0	0	1	1	0	1	0	Ampoule	J	J01GB03	Antiinfectives for systemic use	Early-onset sepsis	4.3 mg/kg	IV	36/36 hours	10
83	Aminophylline	0	1	0	0	0	1	0	Ampoule	R	R03DA05	Respiratory system	Apnoea	7.7 mg/kg	IV	Single dose	1
83	Aminophylline	0	1	0	0	0	1	0	Ampoule	R	R03DA05	Respiratory system	Apnoea	1.5mg/kg	IV	8/8 hours	3
83	Aminophylline	0	1	0	0	0	1	0	Ampoule	R	R03DA05	Respiratory system	Apnoea	1.4 mg/kg	IV	8/8 hours	4
83	Dobutamine	1	1	0	0	0	1	0	Ampoule	C	C01CA07	Cardiovascular system	Bradycardia	5 mcg/kg/min	IV	Continuos	3
83	Omeprazole	0	0	0	0	0	0	1	Am. Bottle	A	A02BC01	Alimentary tract and metabolism	Gastric residue	1.7 mg/kg	IV	24/24 hours	2
83	Phytomenadione	0	0	0	0	0	0	0	Ampoule	B	B02BA	Blood and blood forming organs	Antihemorrhagic prophylaxis	1 mg	IM	Single dose	2
83	Ranitidine	1	0	0	0	0	1	0	Ampoule	A	A02BA02	Alimentary tract and metabolism	Gastric residue	0.4mg/Kg	IV	12/12 hours	4
83	Domperidone	0	0	0	0	0	0	1	Suspension	A	A03FA03	Alimentary tract and metabolism	Regurgitation	0.2 mg/Kg	SOG	8/8 hours	7
84	Ampicillin	0	0	0	0	0	0	0	Am. Bottle	J	J01CA01	Antiinfectives for systemic use	Early-onset sepsis	98.1 mg/kg	IV	12/12 hours	11
84	Gentamicin	0	0	1	1	0	1	0	Ampoule	J	J01GB03	Antiinfectives for systemic use	Early-onset sepsis	4.3 mg/kg	IV	36/36 hours	8
84	Gentamicin	0	0	1	1	0	1	0	Ampoule	J	J01GB03	Antiinfectives for systemic use	Early-onset sepsis	3.9 mg/kg	IV	24/24 hours	3
84	Aminophylline	0	1	0	0	0	1	0	Ampoule	R	R03DA05	Respiratory system	Apnoea	4.9mg/kg	IV	Single dose	1
84	Aminophylline	0	1	0	0	0	1	0	Ampoule	R	R03DA05	Respiratory system	Apnoea	1.3mg/kg	IV	8/8 hours	1
84	Dopamine	1	0	0	0	0	1	0	Ampoule	C	S01AA12	Cardiovascular system	Metabolic acidosis	5 mcg/kg/min	IV	Continuos	2
84	Dopamine	1	0	0	0	0	1	0	Ampoule	C	S01AA12	Cardiovascular system	Metabolic acidosis	2.8 mcg/kg/min	IV	Continuos	1
84	Aminophylline	0	1	0	0	0	1	0	Ampoule	R	R03DA05	Respiratory system	Apnoea	2.4 mg/kg	IV	8/8 hours	6
84	Aminophylline	0	1	0	0	0	1	0	Ampoule	R	R03DA05	Respiratory system	Apnoea	2.8 mg/kg	IV	12/12 hours	4
84	Midazolam	0	0	1	1	0	1	0	Ampoule	N	N05CD08	Nervous system	Sedation	0.2 mg/Kg	IV	ACM	10
84	Fentanyl	1	0	0	0	0	1	0	Ampoule	N	N01AH01	Nervous system	Sedation	0.8 mcg/kg	IV	ACM	10
84	Epinephrine	0	1	0	0	1	1	0	Ampoule	R	R03AK01	Respiratory system	Extubation	2 mg/kg	NBZ	Single dose	1
84	Caffeine	0	0	0	0	0	0	1	Solution	N	N06BC01	Nervous system	Apnoea	4.7 mg/kg	SOG	24/24 hours	1
84	Cefepime	1	0	0	0	0	1	0	Am. Bottle	J	J01DE01	Antiinfectives for systemic use	Late-onset sepsis	29.6 mg/kg	IV	12/12 hours	1
84	Amikacin	0	0	1	1	0	1	0	Ampoule	J	J01GB06	Antiinfectives for systemic use	Late-onset sepsis	14.8 mg/kg	IV	24/24 hours	1
85	Ampicillin	0	0	0	0	0	0	0	Am. Bottle	J	J01CA01	Antiinfectives for systemic use	Early-onset sepsis	98.3 mg/kg	IV	12/12 hours	5
85	Gentamicin	0	0	1	1	0	1	0	Ampoule	J	J01GB03	Antiinfectives for systemic use	Early-onset sepsis	3.9 mg/kg	IV	24/24 hours	5
85	Ampicillin	0	0	0	0	0	0	0	Am. Bottle	J	J01CA01	Antiinfectives for systemic use	Early-onset sepsis	96.6 mg/kg	IM	12/12 hours	1
85	Gentamicin	0	0	1	1	0	1	0	Ampoule	J	J01GB03	Antiinfectives for systemic use	Early-onset sepsis	4.8 mg/kg	IM	24/24 hours	2
85	Procaine benzylpenicillin	0	0	0	0	0	0	0	Am. Bottle	J	J01CE09	Antiinfectives for systemic use	Congenital syphilis	48.309 UI/Kg	IM	24/24 hours	1
85	Polyvitamin	0	0	0	0	0	0	0	Drops	A	A11A	Alimentary tract and metabolism	Supplementation	12 gotas	SOG	24/24 hours	2
86	Ampicillin	0	0	0	0	0	0	0	Am. Bottle	J	J01CA01	Antiinfectives for systemic use	Early-onset sepsis	100.6 mg/kg	IV	12/12 hours	6
86	Gentamicin	0	0	1	1	0	1	0	Ampoule	J	J01GB03	Antiinfectives for systemic use	Early-onset sepsis	5 mg/kg	IV	48/48 hours	6
86	Lung surfactan	0	0	0	0	0	0	0	Am. Bottle	R	R07AA02	Respiratory system	Respiratory Distress Syndrome	100.6 mg/Kg	Intratraqueal	Single dose	1
86	Phytomenadione	0	0	0	0	0	0	0	Ampoule	B	B02BA	Blood and blood forming organs	Bleeding	1 mg	IM	Single dose	1
86	Fentanyl	1	0	0	0	0	1	0	Ampoule	N	N01AH01	Nervous system	Sedation	1.3 mcg/kg	IV	ACM	6
86	Ranitidine	1	0	0	0	0	1	0	Ampoule	A	A02BA02	Alimentary tract and metabolism	Gastric residue	0.5mg/Kg	IV	12/12 hours	3
86	Aminophylline	0	1	0	0	0	1	0	Ampoule	R	R03DA05	Respiratory system	Apnoea	1.3mg/kg	IV	12/12 hours	3
86	Cefepime	1	0	0	0	0	1	0	Am. Bottle	J	J01DE01	Antiinfectives for systemic use	Late-onset sepsis	29.3 mg/kg	IV	12/12 hours	1
86	Amikacin	0	0	1	1	0	1	0	Ampoule	J	J01GB06	Antiinfectives for systemic use	Late-onset sepsis	4.8 mg/kg	IV	24/24 hours	1
86	Cefepime	1	0	0	0	0	1	0	Am. Bottle	J	J01DE01	Antiinfectives for systemic use	Late-onset sepsis	27 mg/kg	IV	12/12 hours	1
87	Ampicillin	0	0	0	0	0	0	0	Am. Bottle	J	J01CA01	Antiinfectives for systemic use	Early-onset sepsis	99 mg/kg	IV	12/12 hours	7
87	Gentamicin	0	0	1	1	0	1	0	Ampoule	J	J01GB03	Antiinfectives for systemic use	Early-onset sepsis	3.9 mg/kg	IV	24/24 hours	7
87	Fentanyl	1	0	0	0	0	1	0	Ampoule	N	N01AH01	Nervous system	Sedation	0.9 mcg/kg	IV	ACM	5
88	Ampicillin	0	0	0	0	0	0	0	Am. Bottle	J	J01CA01	Antiinfectives for systemic use	Early-onset sepsis	103.2 mg/kg	IV	12/12 hours	2
88	Gentamicin	0	0	1	1	0	1	0	Ampoule	J	J01GB03	Antiinfectives for systemic use	Early-onset sepsis	4.5 mg/kg	IV	36/36 hours	2
88	Domperidone	0	0	0	0	0	0	1	Suspension	A	A03FA03	Alimentary tract and metabolism	Regurgitation	0.3 mg/Kg	SOG	8/8 hours	1
89	Ampicillin	0	0	0	0	0	0	0	Am. Bottle	J	J01CA01	Antiinfectives for systemic use	Early-onset sepsis	99.2 mg/kg	IV	12/12 hours	5
89	Gentamicin	0	0	1	1	0	1	0	Ampoule	J	J01GB03	Antiinfectives for systemic use	Early-onset sepsis	4.3 mg/kg	IV	36/36 hours	5
89	Phytomenadione	0	0	0	0	0	0	0	Ampoule	B	B02BA	Blood and blood forming organs	Antihemorrhagic prophylaxis Bleeding	1 mg	IM	Single dose	1
89	Aminophylline	0	1	0	0	0	1	0	Ampoule	R	R03DA05	Respiratory system	Apnoea	1.4 mg/kg	IV	12/12 hours	1
90	Ampicillin	0	0	0	0	0	0	0	Am. Bottle	J	J01CA01	Antiinfectives for systemic use	Early-onset sepsis	87.9 mg/kg	IV	12/12 hours	4
90	Gentamicin	0	0	1	1	0	1	0	Ampoule	J	J01GB03	Antiinfectives for systemic use	Early-onset sepsis	4.3 mg/kg	IV	48/48 hours	4
90	Dobutamine	1	1	0	0	0	1	0	Ampoule	C	C01CA07	Cardiovascular system	Poor perfusion	10 mcg/kg/min	IV	Continuos	4
90	Epinephrine	0	1	0	0	0	1	0	Ampoule	C	C01CA24	Cardiovascular system	Hypotension	1 mcg/Kg/min	IV	Continuos	1
90	Ranitidine	1	0	0	0	0	1	0	Ampoule	A	A02BA02	Alimentary tract and metabolism	Gastric residue	0.5mg/Kg	IV	12/12 hours	1
90	Phytomenadione	0	0	0	0	0	0	0	Ampoule	B	B02BA	Blood and blood forming organs	Digestive bleeding	1 mg	IM	Single dose	1
91	Hydrocortisone	1	0	0	0	0	1	0	Am. Bottle	H	H02AB09	Systemic hormonal preparations, excl. Sex hormones and insulins	Hypoglycemia	2.6 mg/kg	IV	12/12 hours	2
91	Domperidone	0	0	0	0	0	0	1	Suspension	A	A03FA03	Alimentary tract and metabolism	Regurgitation	0.2 mg/Kg	SOG	8/8 hours	2
92	Ampicillin	0	0	0	0	0	0	0	Am. Bottle	J	J01CA01	Antiinfectives for systemic use	Early-onset sepsis	98.6 mg/kg	IV	12/12 hours	5
92	Gentamicin	0	0	1	1	0	1	0	Ampoule	J	J01GB03	Antiinfectives for systemic use	Early-onset sepsis	4.3 mg/kg	IV	36/36 hours	4
92	Gentamicin	0	0	1	1	0	1	0	Ampoule	J	J01GB03	Antiinfectives for systemic use	Early-onset sepsis	4.8 mg/kg	IV	36/36 hours	1
92	Aminophylline	0	1	0	0	0	1	0	Ampoule	R	R03DA05	Respiratory system	Apnoea	1.4 mg/kg	IV	12/12 hours	5
93	Benzylpenicillin	0	1	0	0	0	1	0	Am. Bottle	J	J01CE01	Antiinfectives for systemic use	Early-onset sepsis	98.039 UI/Kg	IV	12/12 hours	5
93	Gentamicin	0	0	1	1	0	1	0	Ampoule	J	J01GB03	Antiinfectives for systemic use	Early-onset sepsis	4.4 mg/Kg	IV	36/36 hours	5
93	Epinephrine	0	1	0	0	1	1	0	Ampoule	R	R03AA01	Respiratory system	Bronchodilation	3mg	NBZ	Single dose	1
93	Aminophylline	0	1	0	0	0	1	0	Ampoule	R	R03DA05	Respiratory system	Apnoea	1.5 mg/Kg	IV	12/12 hours	9
93	Phytomenadione	0	0	0	0	0	0	0	Ampoule	B	B02BA01	Blood and blood forming organs	Bleeding	1mg	IM	Single dose	1
93	Ascorbic acid	0	0	0	0	0	0	0	Drops	A	A11GA01	Alimentary tract and metabolism	Supplementation	5 gotas	VO	24/24 hours	2
93	Vitamin A + D	0	0	0	0	0	0	0	Drops	A	A11A	Alimentary tract and metabolism	Supplementation	5 gotas	VO	24/24 hours	2
94	Benzylpenicillin	0	1	0	0	0	1	0	Am. Bottle	J	J01CE01	Antiinfectives for systemic use	Early-onset sepsis	102.739 UI/Kg	IV	12/12 hours	2
94	Gentamicin	0	0	1	1	0	1	0	Ampoule	J	J01GB03	Antiinfectives for systemic use	Early-onset sepsis	5 mg/Kg	IV	48/48 hours	2
94	Lung surfactan	0	0	0	0	0	0	0	Solução	R	R07AA	Respiratory system	Respiratory Distress Syndrome	99 mg/Kg	COT	Single dose	1
94	Dobutamine	1	1	0	0	0	1	0	Ampoule	C	C01CA07	Cardiovascular system	Poor perfusion	7.1 mcg/Kg/min	IV	Continuos	2
94	Fentanyl	1	0	0	0	0	1	0	Ampoule	N	N02AB03	Nervous system	Pain	1.8 mcg/Kg/min	IV	Continuos	3
94	Midazolam	0	0	0	0	0	0	0	Ampoule	N	N05CD08	Nervous system	Sedation	0.03 mg/Kg/h	IV	Continuos	1
94	Sodium bicarbonate	0	1	0	0	0	1	0	Injectable solution	B	B05XA02	Blood and blood forming organs	Metabolic acidosis	5.4 mEq	IV	Single dose	1
94	Furosemide	0	0	0	0	0	0	0	Ampoule	C	C03CA01	Cardiovascular system	Edema	1 mg/Kg	IV	12/12 hours	1
94	Dobutamine	1	1	0	0	0	1	0	Ampoule	C	C01CA07	Cardiovascular system	Hypotension	10 mcg/Kg/min	IV	Continuos	8
94	Dopamine	1	1	0	0	0	1	0	Ampoule	C	S01AA12	Cardiovascular system	Hypotension	5 mcg/Kg/min	IV	Continuos	4
94	Midazolam	0	0	1	1	0	1	0	Ampoule	N	N05CD08	Nervous system	Sedation	0.14 mcg/Kg	IV	ACM	3
94	Phytomenadione	0	0	0	0	0	0	0	Ampoule	B	B02BA	Blood and blood forming organs	Bleeding	1 mg	IM	24/24 hours	5
94	Albumin	1	0	0	0	0	1	0	Injectable solution	B	B05AA01	Blood and blood forming organs	Hypoalbuminemia	1 g/kg	IV	Continuos	4
94	Furosemide	0	1	0	0	0	1	0	Ampoule	C	C03CA01	Cardiovascular system	Reduction of blood volume	0.3 mg/kg	IV	Single dose	2
94	Furosemide	0	1	0	0	0	1	0	Ampoule	C	C03CA01	Cardiovascular system	Reduction of blood volume	0.3 mg/kg	IV	6/6 hours	2
94	Dopamine	1	1	0	0	0	1	0	Ampoule	C	S01AA12	Cardiovascular system	Hypotension	7.5 mcg/Kg/min	IV	Continuos	1
94	Dopamine	1	1	0	0	0	1	0	Ampoule	C	S01AA12	Cardiovascular system	Hypotension	10 mcg/Kg/min	IV	Continuos	3
94	Meropenem	1	0	0	0	0	1	0	Am. Bottle	J	J01DH02	Antiinfectives for systemic use	Peritonitis	41 mg/Kg	IV	8/8 hours	9
94	Furosemide	0	0	0	0	0	0	0	Ampoule	C	C03CA01	Cardiovascular system	Edema	1 mg/Kg	IV	6/6 hours	1
94	Fentanyl	1	0	0	0	0	1	0	Ampoule	N	N02AB03	Nervous system	Pain	1.4 mcg/Kg/min	IV	Continuos	4
94	Furosemide	0	0	0	0	0	0	0	Ampoule	C	C03CA01	Cardiovascular system	Edema	0.7 mg/Kg	IV	6/6 hours	6
94	Dopamine	1	1	0	0	0	1	0	Ampoule	C	S01AA12	Cardiovascular system	Hypotension	8 mcg/Kg/min	IV	Continuos	2
94	Vancomycin	0	0	1	1	0	1	0	Am. Bottle	J	J01XA01	Antiinfectives for systemic use	Peritonitis	14 mg/Kg	IV	12/12 hours	4
94	Dobutamine	1	1	0	0	0	1	0	Ampoule	C	C01CA07	Cardiovascular system	Hypotension	12 mcg/Kg/min	IV	Continuos	2
94	Dopamine	1	1	0	0	0	1	0	Ampoule	C	S01AA12	Cardiovascular system	Hypotension	7 mcg/Kg/min	IV	Continuos	1
94	Fentanyl	1	0	0	0	0	1	0	Ampoule	N	N02AB03	Nervous system	Pain	1.9 mcg/Kg/min	IV	Continuos	7
94	Omeprazole	0	0	0	0	0	0	1	Am. Bottle	A	A02BC01	Alimentary tract and metabolism	Digestive bleeding	0.8 mg/Kg	IV	24/24 hours	14
94	Meropenem	1	0	0	0	0	1	0	Am. Bottle	J	J01DH02	Antiinfectives for systemic use	Peritonitis	21 mg/Kg	IV	24/24 hours	4
94	Vancomycin	0	0	1	1	0	1	0	Am. Bottle	J	J01XA01	Antiinfectives for systemic use	Peritonitis	14 mg/Kg	IV	48/48 hours	4
94	Fentanyl	1	0	0	0	0	1	0	Ampoule	N	N02AB03	Nervous system	Pain	1 mcg/Kg	IV	ACM	14
94	Dopamine	1	1	0	0	0	1	0	Ampoule	C	S01AA12	Cardiovascular system	Hypotension	6 mcg/Kg/min	IV	Continuos	1
94	Nystatin + Zinc oxid	0	0	0	0	0	0	1	Oint.	D	D01AA01	Dermatological	Rash		Tópica	8/8 hours	12
94	Furosemide	0	0	1	1	0	1	0	Ampoule	C	C03CA01	Cardiovascular system	Edema	0.5 mg/Kg	IV	6/6 hours	2
94	Furosemide	0	0	1	1	0	1	0	Ampoule	C	C03CA01	Cardiovascular system	Edema	0.4 mg/Kg	IV	6/6 hours	2
94	Dopamine	1	1	0	0	0	1	0	Ampoule	C	S01AA12	Cardiovascular system	Hypotension	3.7 mcg/Kg/min	IV	Continuos	1
94	Dobutamine	1	1	0	0	0	1	0	Ampoule	C	C01CA07	Cardiovascular system	Hypotension	7 mcg/Kg/min	IV	Continuos	1
94	Furosemide	0	0	1	1	0	1	0	Ampoule	C	C03CA01	Cardiovascular system	Edema	0.2 mg/Kg	IV	6/6 hours	1
94	Phytomenadione	0	0	0	0	0	0	0	Ampoule	B	B02BA	Blood and blood forming organs	Bleeding	1 mg	IM	7/7 days	8
94	Fentanyl	1	0	0	0	0	1	0	Ampoule	N	N02AB03	Nervous system	Pain	1.6 mcg/Kg	IV	ACM	1
94	Dobutamine	1	1	0	0	0	1	0	Ampoule	C	C01CA07	Cardiovascular system	Hypotension	5.5 mcg/Kg/min	IV	Continuos	1
94	Dobutamine	1	1	0	0	0	1	0	Ampoule	C	C01CA07	Cardiovascular system	Hypotension	5 mcg/Kg/min	IV	Continuos	1
94	Meropenem	1	0	0	0	0	1	0	Am. Bottle	J	J01DH02	Antiinfectives for systemic use	Peritonitis	21 mg/Kg	IV	12/12 hours	12
94	Vancomycin	0	0	1	1	0	1	0	Am. Bottle	J	J01XA01	Antiinfectives for systemic use	Peritonitis	21 mg/Kg	IV	24/24 hours	2
94	Fentanyl	1	0	0	0	0	1	0	Ampoule	N	N02AB03	Nervous system	Pain	1 mcg/Kg/h	IV	Continuos	1
94	Furosemide	0	0	1	0	0	1	0	Ampoule	C	C03CA01	Cardiovascular system	Edema	0.5 mg/Kg	IV	24/24 hours	1
94	Fentanyl	1	0	0	0	0	1	0	Ampoule	N	N02AB03	Nervous system	Pain	0.8 mcg/Kg/min	IV	Continuos	1
94	Fentanyl	1	0	0	0	0	1	0	Ampoule	N	N02AB03	Nervous system	Pain	0.5 mcg/Kg/min	IV	Continuos	2
94	Aminophylline	0	1	0	0	0	1	0	Ampoule	R	R03DA05	Respiratory system	Apnoea	1.4 mg/Kg	IV	12/12 hours	2
94	Furosemide	0	1	0	0	0	1	0	Ampoule	C	C03CA01	Cardiovascular system	Reduction of blood volume	0.9 mg/Kg	IV	Single dose	1
95	Furosemide	0	0	0	0	0	0	1	Pill	C	C03CA01	Cardiovascular system	Heart failure	0.9 mg/Kg	SOG	12/12 hours	4
95	Spironolactone	0	0	0	0	0	0	1	Pill	C	C03DA01	Cardiovascular system	Heart failure	1.7 mg/Kg	SOG	24/24 hours	5
95	Phenobarbital	0	0	0	0	0	0	1	Drops	N	N03AA02	Nervous system	Seizures	1.8 mg/Kg	SOG	12/12 hours	30
95	Digoxine	0	0	0	0	0	0	0	Elixir	C	C01AA05	Cardiovascular system	Heart failure	4.6 mcg/Kg	SOG	12/12 hours	7
95	Captopril	0	0	0	0	0	0	1	Pill	C	C09AA01	Cardiovascular system	Heart failure	0.14 mg/Kg	SOG	8/8 hours	4
95	Ambroxol	0	0	0	0	0	0	1	Drops	R	R05CB06	Respiratory system	Expectoration	6 gotas	NBZ	6/6 hours	5
95	Domperidone	0	0	0	0	0	0	1	Suspension	A	A03FA03	Alimentary tract and metabolism	Regurgitation	0.23 mg/Kg	SOG	8/8 hours	26
95	Furosemide	0	1	0	0	0	1	0	Ampoule	C	C03CA01	Cardiovascular system	Reduction of blood volume	0.9 mg/Kg	IV	Single dose	3
95	Furosemide	0	0	0	0	0	0	1	Pill	C	C03CA01	Cardiovascular system	Pulmonary hyperflow	0.45 mg/Kg	SOG	6/6 hours	1
95	Captopril	0	0	0	0	0	0	1	Pill	C	C09AA01	Cardiovascular system	Heart failure	0.5 mcg/Kg	SOG	8/8 hours	4
95	Furosemide	0	0	0	0	0	0	1	Pill	C	C03CA01	Cardiovascular system	Pulmonary hyperflow	0.6 mg/Kg	SOG	6/6 hours	1
95	Furosemide	0	0	1	1	0	1	0	Ampoule	C	C03CA01	Cardiovascular system	Pulmonary hyperflow	0.6 mg/Kg	IV	6/6 hours	27
95	Captopril	0	0	0	0	0	0	1	Pill	C	C09AA01	Cardiovascular system	Heart failure	0.6 mcg/Kg	SOG	8/8 hours	9
95	Fentanyl	1	0	0	0	0	1	0	Ampoule	N	N02AB03	Nervous system	Pain	1 mcg/Kg	IV	Single dose	35
95	Midazolam	0	0	1	1	0	1	0	Ampoule	N	N05CD08	Nervous system	Sedation	0.2 mg/Kg	IV	Single dose	34
95	Spironolactone	0	0	0	0	0	0	1	Pill	C	C03DA01	Cardiovascular system	Heart failure	0.85 mg/Kg	SOG	12/12 hours	38
95	Ambroxol	0	0	0	0	0	0	1	Drops	R	R05CB06	Respiratory system	Expectoration	8 gotas	NBZ	6/6 hours	2
95	Vancomycin	0	0	0	0	0	0	0	Am. Bottle	J	J01XA01	Antiinfectives for systemic use	Endocarditis prophylaxis endocardite	14.7 mg/Kg	IV	6/6 hours	14
95	Dobutamine	1	0	0	0	0	1	0	Ampoule	C	C01CA07	Cardiovascular system	Hypotension	5 mcg/Kg/min	IV	Continuos	2
95	Fentanyl	1	0	0	0	0	1	0	Ampoule	N	N02AB03	Nervous system	Pain	1.5 mcg/Kg/h	IV	Continuos	5
95	Paracetamol	1	0	0	0	0	1	0	Drops	N	N02BE01	Nervous system	Fever	4 gotas	SOG	ACM	35
95	Meropenem	1	0	0	0	0	1	0	Am. Bottle	J	J01DH02	Antiinfectives for systemic use	Late-onset sepsis	20 mg/Kg	IV	12/12 hours	8
95	Dobutamine	1	0	0	0	0	1	0	Ampoule	C	C01CA07	Cardiovascular system	Hypotension	7 mcg/Kg/min	IV	Continuos	2
95	Dobutamine	1	0	0	0	0	1	0	Ampoule	C	C01CA07	Cardiovascular system	Hypotension	6 mcg/Kg/min	IV	Continuos	20
95	Fentanyl	1	0	0	0	0	1	0	Ampoule	N	N02AB03	Nervous system	Pain	1 mcg/Kg/h	IV	Continuos	12
95	Fentanyl	1	0	0	0	0	1	0	Ampoule	N	N02AB03	Nervous system	Pain	1.4 mcg/Kg/h	IV	Continuos	10
95	Dexamethasone	0	1	0	0	0	1	0	Ampoule	H	H02AB02	Systemic hormonal preparations, excl. sex hormones and insulins	Extubation	0.4 mg/Kg	IV	4/4 hours	2
95	Captopril	0	0	0	0	0	0	1	Pill	C	C09AA01	Cardiovascular system	Heart failure	0.5 mcg/Kg	SOG	8/8 hours	6
95	Nystatin + Zinc oxid	0	0	0	0	0	0	1	Oint.	D	D01AA01	Dermatological	Rash		Tópica	4/4 hours	29
95	Domperidone	0	0	0	0	0	0	1	Suspension	A	A03FA03	Alimentary tract and metabolism	Regurgitation	0.3 mg/Kg	SOG	8/8 hours	21
95	Vancomycin	0	0	1	1	0	1	0	Am. Bottle	J	J01XA01	Antiinfectives for systemic use	Bacteremia	15 mg/Kg	IV	6/6 hours	14
95	Potassium chloride	0	0	0	0	0	0	1	Solução oral	A	A12BA01	Alimentary tract and metabolism	Hypokalemia	31 mg/Kg	SOG	4/4 hours	11
95	Milrinone	1	0	0	0	0	1	0	Ampoule	C	C01CE02	Cardiovascular system	Heart failure	0.65 mcg/Kg/min	IV	Continuos	1
95	Meropenem	1	0	0	0	0	1	0	Am. Bottle	J	J01DH02	Antiinfectives for systemic use	Bacteremia	40 mg/Kg	IV	8/8 hours	13
95	Fentanyl	1	0	0	0	0	1	0	Ampoule	N	N02AB03	Nervous system	Pain	2.5 mcg/Kg/h	IV	Continuos	9
95	Furosemide	0	0	0	0	0	0	0	Ampoule	C	C03CA01	Cardiovascular system	Pulmonary hyperflow	0.5 mg/Kg	IV	6/6 hours	13
95	Phenobarbital	0	0	0	0	0	0	1	Ampoule	N	N03AA02	Nervous system	Seizures	2.5 mg/Kg	IV	12/12 hours	1
95	Milrinone	1	0	0	0	0	1	0	Ampoule	C	C01CE02	Cardiovascular system	Heart failure	0.5 mcg/Kg/min	IV	Continuos	9
95	Amikacin	0	0	1	1	0	1	0	Ampoule	J	J01GB06	Antiinfectives for systemic use	Late-onset sepsis	15 mg/Kg	IV	24/24 hours	8
95	Pancuronium	0	1	0	0	0	1	0	Ampoule	M	M03AC01	Musculo-skeletal system	Intubation	0.1 mg/Kg	IV	Single dose	20
95	Furosemide	0	0	0	0	0	0	0	Ampoule	C	C03CA01	Cardiovascular system	Reduction of blood volume	1 mg/Kg	IV	Single dose	1
95	Ciprofloxacin	1	0	0	0	0	1	0	Injectable solution	J	J01MA02	Antiinfectives for systemic use	Sepsis	14.4 mg/Kg	IV	12/12 hours	5
95	Cefepime	1	0	0	0	0	1	0	Am. Bottle	J	J01DE01	Antiinfectives for systemic use	Late-onset sepsis	50 mg/Kg	IV	12/12 hours	3
95	Midazolam	0	0	1	1	0	1	0	Ampoule	N	N05CD08	Nervous system	Sedation	0.3 mg/Kg	Nasal	Single dose	1
95	Phenobarbital	0	0	0	0	0	0	1	Ampoule	N	N03AA02	Nervous system	Seizures	19.6 mg/Kg	IV	Single dose	1
95	Phenobarbital	0	0	0	0	0	0	1	Ampoule	N	N03AA02	Nervous system	Seizures	2.6 mg/Kg	IV	12/12 hours	18
95	Milrinone	1	0	0	0	0	1	0	Ampoule	C	C01CE02	Cardiovascular system	Heart failure	0.55 mcg/Kg/min	IV	Continuos	3
95	Fentanyl	1	0	0	0	0	1	0	Ampoule	N	N02AB03	Nervous system	Pain	5 mcg/Kg/h	IV	Continuos	1
95	Cefepime	1	0	0	0	0	1	0	Am. Bottle	J	J01DE01	Antiinfectives for systemic use	Late-onset sepsis	50 mg/Kg	IV	8/8 hours	5
95	Milrinone	1	0	0	0	0	1	0	Ampoule	C	C01CE02	Cardiovascular system	Heart failure	0.75 mcg/Kg/min	IV	Continuos	5
95	Fentanyl	1	0	0	0	0	1	0	Ampoule	N	N02AB03	Nervous system	Sedoanalgesia	3 mcg/Kg/h	IV	Continuos	11
95	Hypromellose	1	0	0	0	0	1	0	Eye drops	S	S01KA02	Sensory organs	Eye lubrication	1 gota	Ocular	4/4 hours	10	-344
95	Milrinone	1	0	0	0	0	1	0	Ampoule	C	C01CE02	Cardiovascular system	Heart failure	0.35 mcg/Kg/min	IV	Continuos	6
95	Potassium chloride	0	0	0	0	0	0	1	Solução oral	A	A12BA01	Alimentary tract and metabolism	Hypokalemia	48 mg/Kg	SOG	4/4 hours	1
95	Amphotericine B liposome	1	0	0	0	0	1	0	Am. Bottle	J	J02AA01	Antiinfectives for systemic use	Fungal sepsis	5 mg/Kg	IV	24/24 hours	3
96	Benzylpenicillin	0	1	0	0	0	1	0	Am. Bottle	J	J01CE01	Antiinfectives for systemic use	Early-onset sepsis	95.238 UI/Kg	IV	12/12 hours	3
96	Gentamicin	0	0	1	1	0	1	0	Ampoule	J	J01GB03	Antiinfectives for systemic use	Early-onset sepsis	4.4 mg/Kg	IV	36/36 hours	3
96	Epinephrine	0	1	0	0	1	1	0	Ampoule	R	R03AA01	Respiratory system	Bronchodilation	3 mg	NBZ	Single dose	1
96	Aminophylline	0	1	0	0	0	1	0	Ampoule	R	R03DA05	Respiratory system	Apnoea	1.5 mg/Kg	IV	8/8 hours	2
96	Midazolam	0	0	1	1	1	1	0	Ampoule	N	N05CD08	Nervous system	Sedation	0.15 mg/Kg	Nasal	Single dose	1
96	Caffeine	0	0	0	0	0	0	1	Solution	N	N06BC01	Nervous system	Apnoea	5.1 mg/Kg	SOG	24/24 hours	4
97	Benzylpenicillin	0	1	0	0	0	1	0	Am. Bottle	J	J01CE01	Antiinfectives for systemic use	Early-onset sepsis	99.601 UI/Kg	IV	12/12 hours	1
97	Gentamicin	0	0	1	1	0	1	0	Ampoule	J	J01GB03	Antiinfectives for systemic use	Early-onset sepsis	4 mg/Kg	IV	24/24 hours	1
97	Cefepime	1	0	0	0	0	1	0	Am. Bottle	J	J01DE01	Antiinfectives for systemic use	Neutropenia febril	28.5 mg/Kg	IV	8/8 hours	9
97	Amikacin	0	0	1	1	0	1	0	Ampoule	J	J01GB06	Antiinfectives for systemic use	Neutropenia febril	14.2 mg/Kg	IV	24/24 hours	9
98	Benzylpenicillin	0	1	0	0	0	1	0	Am. Bottle	J	J01CE01	Antiinfectives for systemic use	Pneumonia	99.502 UI/Kg	IV	12/12 hours	3
98	Gentamicin	0	0	1	1	0	1	0	Ampoule	J	J01GB03	Antiinfectives for systemic use	Pneumonia	4 mg/Kg	IV	24/24 hours	4
98	Procaine benzylpenicillin	0	0	0	0	0	0	0	Am. Bottle	J	J01CE09	Antiinfectives for systemic use	Pneumonia	48.507 UI/Kg	IM	12/12 hours	1
99	Meropenem	1	0	0	0	0	1	0	Am. Bottle	J	J01DH02	Antiinfectives for systemic use	Enterocolitis	23.3 mg/Kg	IV	8/8 hours	6
99	Paracetamol	1	0	0	0	0	1	0	Drops	N	N02BE01	Nervous system	Pain	1 gota	VO	SN	6
99	Omeprazole	0	0	0	0	0	0	1	Am. Bottle	A	A02BC01	Alimentary tract and metabolism	Gastric residue	0.93 mg/Kg	IV	24/24 hours	4
99	Ferrous sulfate	0	0	0	0	0	0	0	Drops	B	B03AA07	Blood and blood forming organs	Anemia	7 gotas	SOG	24/24 hours	5
99	Ascorbic acid	0	0	0	0	0	0	0	Drops	A	A11GA01	Alimentary tract and metabolism	Supplementation	5 gotas	SOG	24/24 hours	3
99	Vitamin A + D	0	0	0	0	0	0	0	Drops	A	A11A	Alimentary tract and metabolism	Supplementation	5 gotas	SOG	24/24 hours	3
100	Benzylpenicillin	0	1	0	0	0	1	0	Am. Bottle	J	J01CE01	Antiinfectives for systemic use	Early-onset sepsis	99.337 UI/Kg	IV	12/12 hours	2
100	Gentamicin	0	0	1	1	0	1	0	Ampoule	J	J01GB03	Antiinfectives for systemic use	Early-onset sepsis	4.8 mg/Kg	IV	48/48 hours	6
100	Midazolam	0	0	1	1	1	1	0	Ampoule	N	N05CD08	Nervous system	Sedation	0.3 mg/Kg	Nasal	Single dose	1
100	Dobutamine	1	0	0	0	0	1	0	Ampoule	C	C01CA07	Cardiovascular system	Bradycardia/Hypotension	6 mcg/Kg/min	IV	Continuos	1
100	Fentanyl	1	0	0	0	0	1	0	Ampoule	N	N02AB03	Nervous system	Pain	1 mcg/Kg	IV	ACM	13
100	Dobutamine	1	0	0	0	0	1	0	Ampoule	C	C01CA07	Cardiovascular system	Bradycardia/Hypotension	5 mcg/Kg/min	IV	Continuos	2
100	Aminophylline	0	1	0	0	0	1	0	Ampoule	R	R03DA05	Respiratory system	Apnoea	1.4 mg/Kg	IV	8/8 hours	11
100	Benzylpenicillin	0	1	0	0	0	1	0	Am. Bottle	J	J01CE01	Antiinfectives for systemic use	Early-onset sepsis	102.459 UI/Kg	IV	12/12 hours	4
100	Fentanyl	1	0	0	0	0	1	0	Ampoule	N	N02AB03	Nervous system	Pain	1.3 mcg/Kg	IV	ACM	4
100	Epinephrine	0	1	0	0	1	1	0	Ampoule	R	R03AA01	Respiratory system	Bronchodilation	3 mg	NBZ	Single dose	2
100	Domperidone	0	0	0	0	0	0	1	Suspension	A	A03FA03	Alimentary tract and metabolism	Regurgitation	0.3 mg/Kg	SOG	8/8 hours	32
100	Aminophylline	0	1	0	0	0	1	0	Ampoule	R	R03DA05	Respiratory system	Apnoea	1.5 mg/Kg	IV	8/8 hours	2
100	Caffeine	0	0	0	0	0	0	1	Solution	N	N06BC01	Nervous system	Apnoea	4.9 mg/Kg	SOG	24/24 hours	23
100	Tricalcium phosphate 12,9%	0	0	0	0	0	0	1	Suspension	A	A12AA01	Alimentary tract and metabolism	Bone disease	23.2 mg/Kg	VO	6/6 hours	6
100	Cefepime	1	0	0	0	0	1	0	Am. Bottle	J	J01DE01	Antiinfectives for systemic use	Pneumonia	48.4 mg/Kg	IV	12/12 hours	5
100	Amikacin	0	0	1	1	0	1	0	Ampoule	J	J01GB06	Antiinfectives for systemic use	Pneumonia	16 mg/Kg	IV	24/24 hours	5
100	Fentanyl	1	0	0	0	0	1	0	Ampoule	N	N02AB03	Nervous system	Pain	0.8 mcg/Kg	IV	ACM	4
100	Tricalcium phosphate 12,9%	0	0	0	0	0	0	1	Suspension	A	A12AA01	Alimentary tract and metabolism	Bone disease	34 mg/Kg	VO	12/12 hours	13
100	Ferrous sulfate	0	0	0	0	0	0	0	Drops	B	B03AA07	Blood and blood forming organs	Supplementation	4 gotas	VO	24/24 hours	8
100	Ascorbic acid	0	0	0	0	0	0	0	Drops	A	A11GA01	Alimentary tract and metabolism	Supplementation	5 gotas	VO	24/24 hours	8
100	Vitamin A + D	0	0	0	0	0	0	0	Drops	A	A11A	Alimentary tract and metabolism	Supplementation	5 gotas	VO	24/24 hours	8
101	Omeprazole	0	0	0	0	0	0	1	Am. Bottle	A	A02BC01	Alimentary tract and metabolism	Digestive bleeding	1 mg/Kg	IV	24/24 hours	2
101	Phytomenadione	0	0	0	0	0	0	0	Ampoule	B	B02BA01	Blood and blood forming organs	Digestive bleeding	1 mg	IM	24/24 hours	2
102	Meropenem	1	0	0	0	0	1	0	Am. Bottle	J	J01DH02	Antiinfectives for systemic use	Late-onset sepsis	36 mg/Kg	IV	8/8 hours	4
102	Ferrous sulfate	0	0	0	0	0	0	0	Drops	B	B03AA07	Blood and blood forming organs	Supplementation	7 gotas	VO	24/24 hours	2
102	Ascorbic acid	0	0	0	0	0	0	0	Drops	A	A11GA01	Alimentary tract and metabolism	Supplementation	5 gotas	VO	24/24 hours	11
102	Vitamin A + D	0	0	0	0	0	0	0	Drops	A	A11A	Alimentary tract and metabolism	Supplementation	5 gotas	VO	24/24 hours	11
102	Tramadol	1	0	0	0	0	1	0	Ampoule	N	N02AX02	Nervous system	Pain	0.9 mg/Kg	IV	ACM	11
102	Zinc	0	0	0	0	0	0	1	Solution	A	A12CB02	Alimentary tract and metabolism	Supplementation	4 mg/Kg	VO	24/24 hours	11
102	Tricalcium phosphate 12,9%	0	0	0	0	0	0	1	Suspension	A	A12AA01	Alimentary tract and metabolism	Bone disease	0.6 mL	VO	12/12 hours	11
102	Paracetamol	1	0	0	0	0	1	0	Solution	N	N02BE01	Nervous system	Fever	1 gota	VO	ACM	3
102	Ferrous sulfate	0	0	1	0	0	1	0	Drops	B	B03AA07	Blood and blood forming organs	Anemia	11 gotas	VO	24/24 hours	7
102	Paracetamol	1	0	0	0	0	1	0	Solution	N	N02BE01	Nervous system	Fever	2 gotas	VO	ACM	8
102	Fentanyl	1	0	0	0	0	1	0	Ampoule	N	N02AB03	Nervous system	Pain	1 mcg/Kg	IV	ACM	1
102	Ferrous sulfate	0	0	1	0	0	1	0	Drops	B	B03AA07	Blood and blood forming organs	Supplementation	14 gotas	VO	24/24 hours	2
103	Ferrous sulfate	0	0	0	0	0	0	0	Drops	B	B03AA07	Blood and blood forming organs	Supplementation	5 gotas	VO	24/24 hours	1
103	Ascorbic acid	0	0	0	0	0	0	0	Drops	A	A11GA01	Alimentary tract and metabolism	Supplementation	5 gotas	VO	24/24 hours	7
103	Vitamin A + D	0	0	0	0	0	0	0	Drops	A	A11A	Alimentary tract and metabolism	Supplementation	5 gotas	VO	24/24 hours	7
103	Caffeine	0	0	0	0	0	0	1	Solution	N	N06BC01	Nervous system	Apnoea	3.6 mg/Kg	VO	24/24 hours	3
104	Benzylpenicillin	0	0	0	1	0	1	0	Am. Bottle	J	J01CE01	Antiinfectives for systemic use	Pneumonia	114.942 UI/Kg	IV	12/12 hours	2
104	Gentamicin	0	0	1	1	0	1	0	Ampoule	J	J01GB03	Antiinfectives for systemic use	Pneumonia	4.6 mg/Kg	IV	48/48 hours	2
104	Lung surfactan	0	0	0	0	0	0	0	Solution	R	R07AA	Respiratory system	Respiratory Distress Syndrome	103.4 mg/Kg	COT	Single dose	1
104	Dobutamine	1	0	0	0	0	1	0	Ampoule	C	C01CA07	Cardiovascular system	Bradycardia/Hypotension	5 mcg/Kg/min	IV	Continuos	2
104	Fentanyl	1	0	0	0	0	1	0	Ampoule	N	N02AB03	Nervous system	Pain	1.1 mcg/Kg	IV	ACM	3
104	Lung surfactan	0	0	0	0	0	0	0	Solution	R	R07AA	Respiratory system	Respiratory Distress Syndrome	115 mg/Kg	COT	Single dose	1
104	Phytomenadione	0	0	0	0	0	0	0	Ampoule	B	B02BA	Blood and blood forming organs	Bleeding	1 mg	IM	Single dose	2
104	Dopamine	1	0	0	0	0	1	0	Ampoule	C	S01AA12	Cardiovascular system	Renal vasodilation	4.8 mcg/Kg/min	IV	Continuos	2
104	Dobutamine	1	0	0	0	0	1	0	Ampoule	C	C01CA07	Cardiovascular system	Hypotension	6 mcg/Kg/min	IV	Continuos	1
104	Furosemide	0	0	0	0	0	0	0	Ampoule	C	C03CA01	Cardiovascular system	Anuria	0.9 mg/Kg	IV	Single dose	1
104	Cefepime	1	0	0	0	0	1	0	Am. Bottle	J	J01DE01	Antiinfectives for systemic use	Late-onset sepsis	45.9 mg/Kg	IV	12/12 hours	1
104	Amikacin	0	0	1	1	0	1	0	Ampoule	J	J01GB06	Antiinfectives for systemic use	Late-onset sepsis	17.2 mg/Kg	IV	48/48 hours	1
104	Furosemide	0	0	0	0	0	0	0	Ampoule	C	C03CA01	Cardiovascular system	Anuria	0.45 mg/Kg	IV	8/8 hours	1
105	Benzylpenicillin	0	0	0	0	0	0	0	Am. Bottle	J	J01CE01	Antiinfectives for systemic use	Congenital syphilis	51.831 UI/Kg	IV	12/12 hours	1
105	Benzylpenicillin	0	1	0	0	0	1	0	Am. Bottle	J	J01CE01	Antiinfectives for systemic use	Early-onset sepsis	103.662 UI/Kg	IV	12/12 hours	8
105	Gentamicin	0	0	1	1	0	1	0	Ampoule	J	J01GB03	Antiinfectives for systemic use	Early-onset sepsis	3.9 mg/Kg	IV	24/24 hours	8
105	Domperidone	0	0	0	0	0	0	1	Suspension	A	A03FA03	Alimentary tract and metabolism	Regurgitation	0.3 mg/Kg	SOG	8/8 hours	1
106	Ascorbic acid	0	0	0	0	0	0	0	Drops	A	A11GA01	Alimentary tract and metabolism	Supplementation	5 gotas	SOG	24/24 hours	2
106	Vitamin A + D	0	0	0	0	0	0	0	Drops	A	A11A	Alimentary tract and metabolism	Supplementation	5 gotas	SOG	24/24 hours	2
106	Phytomenadione	0	0	0	0	0	0	0	Ampoule	B	B02BA	Blood and blood forming organs	Digestive bleeding	1 mg	IM	24/24 hours	3
106	Omeprazole	0	0	0	0	0	0	1	Am. Bottle	A	A02BC01	Alimentary tract and metabolism	Digestive bleeding	0.9 mg/Kg	IV	24/24 hours	3
107	Benzylpenicillin	0	1	0	0	0	1	0	Am. Bottle	J	J01CE01	Antiinfectives for systemic use	Early-onset sepsis	97503 UI/Kg	IV	12/12 hours	3
107	Gentamicin	0	0	1	1	0	1	0	Ampoule	J	J01GB03	Antiinfectives for systemic use	Early-onset sepsis	4.7 mg/Kg	IV	36/36 hours	3
107	Midazolam	0	0	1	1	0	1	0	Ampoule	N	N05CD08	Nervous system	Sedation	0.2 mg/Kg	IV	ACM	8
107	Domperidone	0	0	0	0	0	0	1	Suspension	A	A03FA03	Alimentary tract and metabolism	Regurgitation	0.3 mg/Kg	SOG	8/8 hours	6
107	Ascorbic acid	0	0	0	0	0	0	0	Drops	A	A11GA01	Alimentary tract and metabolism	Supplementation	5 gotas	SOG	24/24 hours	7
107	Vitamin A + D	0	0	0	0	0	0	0	Drops	A	A11A	Alimentary tract and metabolism	Supplementation	5 gotas	SOG	24/24 hours	7
107	Prednisolone	0	0	0	1	0	1	0	Solution	H	H02AB06	Systemic hormonal preparations, excl. sex hormones and insulins	Bronchopulmonary dysplasia	1 mg/Kg	SOG	24/24 hours	4
107	Salbutamol	1	0	0	0	0	1	0	Drops	R	R03AC02	Respiratory system	Bronchodilation	1 gota	NBZ	6/6 hours	4
108	Benzylpenicillin	0	1	0	0	0	1	0	Am. Bottle	J	J01CE01	Antiinfectives for systemic use	Early-onset sepsis	101.351 UI/Kg	IV	12/12 hours	4
108	Gentamicin	0	0	1	1	0	1	0	Ampoule	J	J01GB03	Antiinfectives for systemic use	Early-onset sepsis	4.9	IV	48/48 hours	9
108	Aminophylline	0	1	0	0	0	1	0	Ampoule	R	R03DA05	Respiratory system	Apnoea	1.6 mg/Kg	IV	12/12 hours	14
108	Cefepime	1	0	0	0	0	1	0	Am. Bottle	J	J01DE01	Antiinfectives for systemic use	Late-onset sepsis	31 mg/Kg	IV	12/12 hours	7
108	Fluconazole	1	1	0	0	0	1	0	Injectable solution	J	J02AC01	Antiinfectives for systemic use	Antifungal prophylaxis	5.8 mg/Kg	IV	Twice week	7
108	Ascorbic acid	0	0	0	0	0	0	0	Drops	A	A11GA01	Alimentary tract and metabolism	Supplementation	5 gotas	SOG	24/24 hours	68
108	Vitamin A + D	0	0	0	0	0	0	0	Drops	A	A11A	Alimentary tract and metabolism	Supplementation	5 gotas	SOG	24/24 hours	68
108	Furosemide	0	0	0	0	0	0	0	Ampoule	C	C03CA01	Cardiovascular system	Reduction of blood volume	1 mg/Kg	IV	Single dose	3
108	Furosemide	0	0	0	0	0	0	0	Ampoule	C	C03CA01	Cardiovascular system	Patent ductus arteriosus	0.5 mg/Kg	IV	12/12 hours	6
108	Meropenem	1	0	0	0	0	1	0	Am. Bottle	J	J01DH02	Antiinfectives for systemic use	Meningitis	20 mg/Kg	IV	12/12 hours	3
108	Meropenem	1	0	0	0	0	1	0	Am. Bottle	J	J01DH02	Antiinfectives for systemic use	Meningitis	20 mg/Kg	IV	24/24 hours	8
108	Dobutamine	1	0	0	0	0	1	0	Ampoule	C	C01CA07	Cardiovascular system	Metabolic acidosis	5.3 mcg/Kg/min	IV	Continuos	3
108	Hydrochlorothiazide	0	0	0	0	0	0	1	Pill	C	C03AA03	Cardiovascular system	Patent ductus arteriosus	0.4 mg/Kg	SOG	12/12 hours	3
108	Spironolactone	0	0	0	0	0	0	1	Pill	C	C03DA01	Cardiovascular system	Patent ductus arteriosus	0.4 mg/Kg	SOG	12/12 hours	3
108	Caffeine	0	0	0	0	0	0	1	Solution	N	N06BC01	Nervous system	Apnoea	4.2 mg/Kg	SOG	24/24 hours	12
108	Tricalcium phosphate 12,9%	0	0	0	0	0	0	1	Suspension	A	A12AA01	Alimentary tract and metabolism	Bone disease	80 mg/Kg	SOG	8/8 hours	9
108	Dopamine	1	0	0	0	0	1	0	Ampoule	C	S01AA12	Cardiovascular system	Poor perfusion	4 mcg/Kg/min	IV	Continuos	1
108	Midazolam	0	0	1	1	1	1	0	Ampoule	N	N05CD08	Nervous system	Sedation	0.7 mg/Kg	Nasal	Single dose	1
108	Tricalcium phosphate 12,9%	0	0	0	0	0	0	1	Suspension	A	A12AA01	Alimentary tract and metabolism	Bone disease	100 mg/Kg	SOG	12/12 hours	40
108	Caffeine	0	0	0	0	0	0	1	Solution	N	N06BC01	Nervous system	Apnoea	5.1 mg/Kg	SOG	24/24 hours	13
108	Dexamethasone	0	1	0	0	0	1	0	Ampoule	H	H02AB02	Systemic hormonal preparations, excl. sex hormones and insulins	Extubation	0.2 mg/Kg	IV	24/24 hours	1
108	Dexamethasone	0	1	0	0	0	1	0	Ampoule	H	H02AB02	Systemic hormonal preparations, excl. sex hormones and insulins	Extubation	0.15 mg/Kg	IV	24/24 hours	1
108	Fentanyl	1	0	0	0	0	1	0	Ampoule	N	N02AB03	Nervous system	Pain	1.3 mcg/Kg	IV	Single dose	7
108	Dexamethasone	0	1	0	0	0	1	0	Ampoule	H	H02AB02	Systemic hormonal preparations, excl. sex hormones and insulins	Bronchopulmonary dysplasia	0.1 mg/Kg	IV	24/24 hours	3
108	Dexamethasone	0	1	0	0	0	1	0	Ampoule	H	H02AB02	Systemic hormonal preparations, excl. sex hormones and insulins	Bronchopulmonary dysplasia	0.05 mg/Kg	IV	24/24 hours	2
108	Ferrous sulfate	0	0	0	0	0	0	0	Drops	B	B03AA07	Blood and blood forming organs	Supplementation	5 gotas	SOG	24/24 hours	3
108	Dexamethasone	0	1	0	0	0	1	0	Ampoule	H	H02AB02	Systemic hormonal preparations, excl. sex hormones and insulins	Bronchopulmonary dysplasia	0.03 mg/Kg	IV	24/24 hours	2
108	Epinephrine	0	1	0	0	1	1	0	Ampoule	R	R03AA01	Respiratory system	Bronchodilation	3 mg	NBZ	Single dose	1
108	Furosemide	0	1	0	0	0	1	0	Ampoule	C	C03CA01	Cardiovascular system	Bronchopulmonary dysplasia	0.3 mg/Kg	IV	12/12 hours	2
108	Hydrochlorothiazide	0	0	0	0	0	0	1	Pill	C	C03AA03	Cardiovascular system	Bronchopulmonary dysplasia	0.5 mg/Kg	SOG	12/12 hours	21
108	Dexamethasone	0	1	0	0	0	1	0	Ampoule	H	H02AB02	Systemic hormonal preparations, excl. sex hormones and insulins	Bronchopulmonary dysplasia	0.15 mg/Kg	IV	24/24 hours	4
108	Dexamethasone	0	1	0	0	0	1	0	Ampoule	H	H02AB02	Systemic hormonal preparations, excl. sex hormones and insulins	Bronchopulmonary dysplasia	0.1 mg/Kg	IV	24/24 hours	2
108	Dexamethasone	0	1	0	0	0	1	0	Ampoule	H	H02AB02	Systemic hormonal preparations, excl. sex hormones and insulins	Bronchopulmonary dysplasia	0.04 mg/Kg	IV	24/24 hours	3
108	Caffeine	0	0	0	0	0	0	1	Solution	N	N06BC01	Nervous system	Apnoea	5.5 mg/Kg	SOG	24/24 hours	13
108	Caffeine	0	0	0	0	0	0	1	Solution	N	N06BC01	Nervous system	Apnoea	3 mg/Kg	SOG	24/24 hours	1
108	Caffeine	0	0	0	0	0	0	1	Solution	N	N06BC01	Nervous system	Apnoea	4.5 mg/Kg	SOG	24/24 hours	10
108	Ferrous sulfate	0	0	0	0	0	0	0	Drops	B	B03AA07	Blood and blood forming organs	Supplementation	7 gotas	SOG	24/24 hours	10
108	Beclometasone	1	0	0	0	0	1	0	Suspension	R	R03BA01	Respiratory system	Bronchopulmonary dysplasia	1 inalação	NBZ	12/12 hours	10
109	Teicoplanin	1	0	0	0	0	1	0	Am. Bottle	J	J01XA02	Antiinfectives for systemic use	Sepsis	22.5 mg/Kg	IV	24/24 hours	1
109	Amphotericine B liposome	1	0	0	0	0	1	0	Am. Bottle	J	J02AA01	Antiinfectives for systemic use	Fungal sepsis	1 mg/Kg	IV	24/24 hours	12
109	Acetylsalicylic acid	0	0	0	0	0	0	1	Pill	B	B01AC06	Blood and blood forming organs	Antiplatelet	4.8 mg/Kg	SOG	24/24 hours	17
109	Captopril	0	0	0	0	0	0	1	Pill	C	C09AA01	Cardiovascular system	Hypertension	0.3 mg/Kg	SOG	8/8 hours	17
109	Furosemide	0	0	0	0	0	0	0	Ampoule	C	C03CA01	Cardiovascular system	Patent ductus arteriosus	0.45 mg/Kg	IV	8/8 hours	5
109	Spironolactone	0	0	0	0	0	0	1	Pill	C	C03DA01	Cardiovascular system	Patent ductus arteriosus	1 mg/Kg	SOG	24/24 hours	17
109	Meropenem	1	0	0	0	0	1	0	Am. Bottle	J	J01DH02	Antiinfectives for systemic use	Sepsis	45 mg/Kg	IV	8/8 hours	6
109	Furosemide	0	0	0	0	0	0	0	Ampoule	C	C03CA01	Cardiovascular system	Reduction of blood volume	0.5 mg/Kg	IV	Single dose	1
109	Epinephrine	0	1	0	0	1	1	0	Ampoule	R	R03AA01	Respiratory system	Bronchodilation	5 mg	NBZ	Single dose	1
109	Nystatin + Zinc oxid	0	0	0	0	0	0	1	Oint.	D	D01AA01	Dermatological	Rash		Tópica	2/2 hours	17
109	Furosemide	0	0	0	0	0	0	1	Pill	C	C03CA01	Cardiovascular system	Patent ductus arteriosus	0.7 mg/Kg	SOG	12/12 hours	9
109	Acetylcysteine	0	0	0	0	0	0	0	Ampoule	R	R05CB01	Respiratory system	Expectoration	1/2 amp	NBZ	6/6 hours	11
109	Ipratropium	1	0	0	0	0	1	0	Drops	R	R03BB01	Respiratory system	Bronchodilation	10 gotas	NBZ	6/6 hours	8
109	Dexchlorpheniramine	1	0	0	0	0	1	0	Solution	R	R06AB02	Respiratory system	Exanthema	0.05 mg/Kg	SOG	8/8 hours	2
109	Ascorbic acid	0	0	0	0	0	0	0	Drops	A	A11GA01	Alimentary tract and metabolism	Supplementation	5 gotas	SOG	24/24 hours	10
109	Vitamin A + D	0	0	0	0	0	0	0	Drops	A	A11A	Alimentary tract and metabolism	Supplementation	5 gotas	SOG	24/24 hours	10
109	Domperidone	0	0	0	0	0	0	1	Suspension	A	A03FA03	Alimentary tract and metabolism	Regurgitation	0.3 mg/Kg	SOG	8/8 hours	9
109	Vitamin A + D	0	0	0	0	0	0	0	Drops	A	A11A	Alimentary tract and metabolism	Supplementation	2 gotas	SOG	24/24 hours	1
110	Ascorbic acid	0	0	0	0	0	0	0	Drops	A	A11GA01	Alimentary tract and metabolism	Supplementation	5 gotas	SOG	24/24 hours	14
110	Vitamin A + D	0	0	0	0	0	0	0	Drops	A	A11A	Alimentary tract and metabolism	Supplementation	5 gotas	SOG	24/24 hours	13
110	Domperidone	0	0	0	0	0	0	1	Suspension	A	A03FA03	Alimentary tract and metabolism	Regurgitation	0.3 mg/Kg	SOG	8/8 hours	11
110	Phenobarbital	0	0	0	0	0	0	1	Ampoule	N	N03AA02	Nervous system	Seizures	9.8 mg/Kg	IV	Single dose	1
110	Phenobarbital	0	0	0	0	0	0	1	Ampoule	N	N03AA02	Nervous system	Seizures	2.3 mg/Kg	IV	12/12 hours	12
110	Ferrous sulfate	0	0	0	0	0	0	0	Drops	B	B03AA07	Blood and blood forming organs	Anemia	4 gotas	SOG	24/24 hours	3
110	Meropenem	1	0	0	0	0	1	0	Am. Bottle	J	J01DH02	Antiinfectives for systemic use	Late-onset sepsis	38 mg/Kg	IV	8/8 hours	11
110	Vancomycin	0	0	1	0	0	1	0	Am. Bottle	J	J01XA01	Antiinfectives for systemic use	Late-onset sepsis	15 mg/Kg	IV	8/8 hours	11
110	Ferrous sulfate	0	0	0	0	0	0	0	Drops	B	B03AA07	Blood and blood forming organs	Anemia	17 gotas	SOG	24/24 hours	3
110	Tricalcium phosphate 12,9%	0	0	0	0	0	0	1	Suspension	A	A12AA01	Alimentary tract and metabolism	Bone disease	2 mL	VO	12/12 hours	3
111	Benzylpenicillin	0	1	0	0	0	1	0	Am. Bottle	J	J01CE01	Antiinfectives for systemic use	Early-onset sepsis	101.888 UI/Kg	IV	12/12 hours	3
111	Gentamicin	0	0	1	1	0	1	0	Ampoule	J	J01GB03	Antiinfectives for systemic use	Early-onset sepsis	3.8 mg/Kg	IV	24/24 hours	3
111	Dobutamine	1	0	0	0	0	1	0	Ampoule	C	C01CA07	Cardiovascular system	Hypotension	5 mcg/Kg/min	IV	Continuos	1
111	Dopamine	1	0	0	0	0	1	0	Ampoule	C	S01AA12	Cardiovascular system	Hypotension	5 mcg/Kg/min	IV	Continuos	2
111	Dopamine	1	0	0	0	0	1	0	Ampoule	C	S01AA12	Cardiovascular system	Hypotension	3 mcg/Kg/min	IV	Continuos	1
111	Cefepime	1	0	0	0	0	1	0	Am. Bottle	J	J01DE01	Antiinfectives for systemic use	Late-onset sepsis	30 mg/Kg	IV	12/12 hours	6
111	Amikacin	0	0	1	1	0	1	0	Ampoule	J	J01GB06	Antiinfectives for systemic use	Late-onset sepsis	12.5 mg/Kg	IV	24/24 hours	6
111	Epinephrine	0	1	0	0	1	1	0	Ampoule	R	R03AA01	Respiratory system	Bronchodilation	3mg	NBZ	Single dose	1
111	Phytomenadione	0	0	0	0	0	0	0	Ampoule	B	B02BA	Blood and blood forming organs	Digestive bleeding	1 mg	IM	Single dose	1
111	Omeprazole	0	0	0	0	0	0	1	Am. Bottle	A	A02BC01	Alimentary tract and metabolism	Digestive bleeding	0.9 mg/Kg	IV	24/24 hours	4
111	Furosemide	0	0	0	0	0	0	0	Ampoule	C	C03CA01	Cardiovascular system	Pulmonary hyperflow	0.3 mg/Kg	IV	8/8 hours	1
112	Aminophylline	0	1	0	0	0	1	0	Ampoule	R	R03DA05	Respiratory system	Apnoea	1.5 mg/Kg	IV	8/8 hours	5
112	Caffeine	0	0	0	0	0	0	1	Solution	N	N06BC01	Nervous system	Apnoea	4.4 mg/Kg	SOG	24/24 hours	3
112	Ascorbic acid	0	0	0	0	0	0	0	Drops	A	A11GA01	Alimentary tract and metabolism	Supplementation	5 gotas	VO	24/24 hours	3
112	Vitamin A + D	0	0	0	0	0	0	0	Drops	A	A11A	Alimentary tract and metabolism	Supplementation	5 gotas	VO	24/24 hours	3
113	Benzylpenicillin	0	1	0	0	0	1	0	Am. Bottle	J	J01CE01	Antiinfectives for systemic use	Early-onset sepsis	123.335 UI/Kg	IV	12/12 hours	2
113	Gentamicin	0	0	1	1	0	1	0	Ampoule	J	J01GB03	Antiinfectives for systemic use	Early-onset sepsis	5.2 mg/Kg	IV	36/36 hours	2
113	Aminophylline	0	1	0	0	0	1	0	Ampoule	R	R03DA05	Respiratory system	Apnoea	1.7 mg/Kg	IV	12/12 hours	2
113	Caffeine	0	0	0	0	0	0	1	Solution	N	N06BC01	Nervous system	Apnoea	4.9 mg/Kg	SOG	24/24 hours	6
113	Paracetamol	1	0	0	0	0	1	0	Drops	N	N02BE01	Nervous system	Pain	2 gotas	VO	SN	5
113	Gentamicin	0	0	1	1	0	1	0	Ampoule	J	J01GB03	Antiinfectives for systemic use	Early-onset sepsis	4 mg/Kg	IV	24/24 hours	1
113	Ascorbic acid	0	0	0	0	0	0	0	Drops	A	A11GA01	Alimentary tract and metabolism	Supplementation	5 gotas	VO	24/24 hours	4
113	Vitamin A + D	0	0	0	0	0	0	0	Drops	A	A11A	Alimentary tract and metabolism	Supplementation	5 gotas	VO	24/24 hours	4
114	Benzylpenicillin	0	1	0	0	0	1	0	Am. Bottle	J	J01CE01	Antiinfectives for systemic use	Early-onset sepsis	112.107 UI/Kg	IV	12/12 hours	6
114	Gentamicin	0	0	1	1	0	1	0	Ampoule	J	J01GB03	Antiinfectives for systemic use	Early-onset sepsis	5 mg/Kg	IV	48/48 hours	6
114	Lung surfactan	0	0	1	0	0	1	0	Solution	R	R07AA	Respiratory system	Respiratory Distress Syndrome	90 mg/Kg	COT	Single dose	1
114	Phytomenadione	0	0	0	0	0	0	0	Ampoule	B	B02BA	Blood and blood forming organs	Digestive bleeding	1 mg	IM	Single dose	2
114	Aminophylline	0	1	0	0	0	1	0	Ampoule	R	R03DA05	Respiratory system	Apnoea	0.9 mg/Kg	IV	12/12 hours	14
114	Fentanyl	1	0	0	0	0	1	0	Ampoule	N	N02AB03	Nervous system	Pain	0.9 mcg/Kg	IV	ACM	10
114	Dobutamine	1	0	0	0	0	1	0	Ampoule	C	C01CA07	Cardiovascular system	Hypotension	4.6 mcg/Kg/min	IV	Continuos	1
114	Furosemide	0	0	0	0	0	0	0	Ampoule	C	C03CA01	Cardiovascular system	Reduction of blood volume	1 mg/Kg	IV	Single dose	1
114	Domperidone	0	0	0	0	0	0	1	Suspension	A	A03FA03	Alimentary tract and metabolism	Regurgitation	0.3 mg/Kg	SOG	8/8 hours	2
114	Omeprazole	0	0	0	0	0	0	0	Am. Bottle	A	A02BC01	Alimentary tract and metabolism	Digestive bleeding	1 mg/Kg	IV	24/24 hours	9
114	Epinephrine	0	1	0	0	1	1	0	Ampoule	R	R03AA01	Respiratory system	Bronchodilation	3mg	NBZ	Single dose	2
114	Ascorbic acid	0	0	0	0	0	0	0	Drops	A	A11GA01	Alimentary tract and metabolism	Supplementation	5 gotas	VO	24/24 hours	1
114	Vitamin A + D	0	0	0	0	0	0	0	Drops	A	A11A	Alimentary tract and metabolism	Supplementation	5 gotas	VO	24/24 hours	1
114	Cefepime	1	0	0	0	0	1	0	Am. Bottle	J	J01DE01	Antiinfectives for systemic use	Late-onset sepsis	46 mg/Kg	IV	12/12 hours	7
114	Amikacin	0	0	1	1	0	1	0	Ampoule	J	J01GB06	Antiinfectives for systemic use	Late-onset sepsis	14.4 mg/Kg	IV	24/24 hours	7
114	Dexamethasone	0	1	0	0	1	1	0	Eye drops	S	S01BA01	Sensory organs	Traumatized narina	1 gota	Nasal	6/6 hours	6
114	Fentanyl	1	0	0	0	0	1	0	Ampoule	N	N02AB03	Nervous system	Pain	1 mcg/Kg	IV	ACM	6
114	Caffeine	0	0	0	0	0	0	1	Solution	N	N06BC01	Nervous system	Apnoea	5.3 mg/Kg	SOG	24/24 hours	3
114	Aminophylline	0	1	0	0	0	1	0	Ampoule	R	R03DA05	Respiratory system	Apnoea	1.5 mg/Kg	IV	12/12 hours	4
114	Meropenem	1	0	0	0	0	1	0	Am. Bottle	J	J01DH02	Antiinfectives for systemic use	Sepsis	40 mg/Kg	IV	8/8 hours	11
114	Furosemide	0	0	0	0	0	0	0	Ampoule	C	C03CA01	Cardiovascular system	Reduction of blood volume	0.9 mg/Kg	IV	Single dose	1
114	Furosemide	0	0	0	0	0	0	0	Ampoule	C	C03CA01	Cardiovascular system	Atelectasis	0.45 mg/Kg	IV	Single dose	1
114	Phytomenadione	0	0	0	0	0	0	0	Ampoule	B	B02BA	Blood and blood forming organs	Pulmonary bleeding	2 mg	IM	Single dose	2
114	Aminophylline	0	1	0	0	0	1	0	Ampoule	R	R03DA05	Respiratory system	Apnoea	1.7 mg/Kg	IV	Single dose	1
114	Aminophylline	0	1	0	0	0	1	0	Ampoule	R	R03DA05	Respiratory system	Apnoea	1.7 mg/Kg	IV	8/8 hours	1
114	Aminophylline	0	1	0	0	0	1	0	Ampoule	R	R03DA05	Respiratory system	Apnoea	1.4 mg/Kg	IV	12/12 hours	5
114	Dexamethasone	0	1	0	0	1	1	0	Eye drops	S	S01BA01	Sensory organs	Traumatized narina	1 gota	Nasal	8/8 hours	2
114	Propranolol	0	0	0	0	0	0	1	Pill	C		Cardiovascular system	Cervical hemangioma	0.3 mg/Kg	SOG	6/6 hours	18
114	Ascorbic acid	0	0	0	0	0	0	0	Drops	A	A11GA01	Alimentary tract and metabolism	Supplementation	5 gotas	VO	24/24 hours	16
114	Vitamin A + D	0	0	0	0	0	0	0	Drops	A	A11A	Alimentary tract and metabolism	Supplementation	10 gotas	VO	24/24 hours	3
114	Vitamin A + D	0	0	0	0	0	0	0	Drops	A	A11A	Alimentary tract and metabolism	Supplementation	5 gotas	VO	24/24 hours	13
114	Caffeine	0	0	0	0	0	0	1	Solution	N	N06BC01	Nervous system	Apnoea	5 mg/Kg	SOG	24/24 hours	16
114	Furosemide	0	0	0	0	0	0	0	Ampoule	C	C03CA01	Cardiovascular system	Bronchopulmonary dysplasia	0.24 mg/Kg	IV	12/12 hours	2
114	Furosemide	0	0	0	0	0	0	1	Pill	C	C03CA01	Cardiovascular system	Bronchopulmonary dysplasia	1.1 mg/Kg	SOG	24/24 hours	5
114	Ferrous sulfate	0	0	0	0	0	0	0	Drops	B	B03AA07	Blood and blood forming organs	Anemia	6 gotas	SOG	24/24 hours	9
114	Beclometasone	1	1	0	0	0	1	0	Suspension	R	R03BA01	Respiratory system	Bronchopulmonary dysplasia	50 mcg	NBZ	12/12 hours	9
115	Benzylpenicillin	0	1	0	0	0	1	0	Am. Bottle	J	J01CE01	Antiinfectives for systemic use	Early-onset sepsis	112.400 UI/Kg	IV	12/12 hours	3
115	Gentamicin	0	0	1	1	0	1	0	Ampoule	J	J01GB03	Antiinfectives for systemic use	Early-onset sepsis	4.7 mg/Kg	IV	48/48 hours	3
115	Aminophylline	0	1	0	0	0	1	0	Ampoule	R	R03DA05	Respiratory system	Apnoea	1.3 mg/Kg	IV	12/12 hours	13
115	Fentanyl	1	0	0	0	0	1	0	Ampoule	N	N02AB03	Nervous system	Pain	0.9 mcg/Kg	IV	ACM	5
115	Domperidone	0	0	0	0	0	0	1	Suspension	A	A03FA03	Alimentary tract and metabolism	Regurgitation	0.3 mg/Kg	SOG	8/8 hours	41
115	Epinephrine	0	1	0	0	1	1	0	Ampoule	R	R03AA01	Respiratory system	Bronchodilation	3mg	NBZ	Single dose	1
115	Ascorbic acid	0	0	0	0	0	0	0	Drops	A	A11GA01	Alimentary tract and metabolism	Supplementation	5 gotas	VO	24/24 hours	41
115	Vitamin A + D	0	0	0	0	0	0	0	Drops	A	A11A	Alimentary tract and metabolism	Supplementation	5 gotas	VO	24/24 hours	41
115	Caffeine	0	0	0	0	0	0	1	Solution	N	N06BC01	Nervous system	Apnoea	5.5 mg/Kg	SOG	24/24 hours	17
115	Caffeine	0	0	0	0	0	0	1	Solution	N	N06BC01	Nervous system	Apnoea	4.8 mg/Kg	SOG	24/24 hours	24
115	Furosemide	0	0	0	0	0	0	1	Pill	C	C03CA01	Cardiovascular system	Pulmonary congestion	0.5 mg/Kg	SOG	12/12 hours	6
115	Furosemide	0	0	0	0	0	0	1	Pill	C	C03CA01	Cardiovascular system	Pulmonary congestion	0.26 mg/Kg	SOG	12/12 hours	1
115	Budesonide	1	1	0	0	0	1	0	Suspension	R	R03BA02	Respiratory system	Bronchopulmonary dysplasia	0.5 mL	NBZ	12/12 hours	5
115	Beclometasone	1	1	0	0	0	1	0	Suspension	R	R03BA01	Respiratory system	Bronchopulmonary dysplasia	50 mcg	NBZ	12/12 hours	16
115	Ferrous sulfate	0	0	0	0	0	0	0	Drops	B	B03AA07	Blood and blood forming organs	Anemia	7 gotas	SOG	24/24 hours	11
116	Benzylpenicillin	0	1	0	0	0	1	0	Am. Bottle	J	J01CE01	Antiinfectives for systemic use	Early-onset sepsis	98.354 UI/Kg	IV	12/12 hours	7
116	Gentamicin	0	0	1	1	0	1	0	Ampoule	J	J01GB03	Antiinfectives for systemic use	Early-onset sepsis	4.3 mg/Kg	IV	24/24 hours	1
116	Gentamicin	0	0	1	1	0	1	0	Ampoule	J	J01GB03	Antiinfectives for systemic use	Early-onset sepsis	4 mg/Kg	IV	24/24 hours	6
117	Benzylpenicillin	0	1	0	0	0	1	0	Am. Bottle	J	J01CE01	Antiinfectives for systemic use	Early-onset sepsis	103.906 UI/Kg	IV	12/12 hours	7
117	Gentamicin	0	0	1	1	0	1	0	Ampoule	J	J01GB03	Antiinfectives for systemic use	Early-onset sepsis	4 mg/Kg	IV	24/24 hours	7
117	Dobutamine	1	0	0	0	0	1	0	Ampoule	C	C01CA07	Cardiovascular system	Poor perfusion	5 mcg/Kg/min	IV	Continuos	2
117	Phytomenadione	0	0	0	0	0	0	0	Ampoule	B	B02BA	Blood and blood forming organs	Digestive bleeding	1 mg	IM	Single dose	3
117	Omeprazole	0	0	0	0	0	0	1	Am. Bottle	A	A02BC01	Alimentary tract and metabolism	Digestive bleeding	1 mg/Kg	IV	24/24 hours	4
118	Phenobarbital	0	0	0	0	0	0	1	Ampoule	N	N03AA02	Nervous system	Seizures	19.7 mg/Kg	IV	Single dose	1
118	Phenobarbital	0	0	0	0	0	0	1	Ampoule	N	N03AA02	Nervous system	Seizures	2.6 mg/Kg	IV	12/12 hours	2
118	Dobutamine	1	0	0	0	0	1	0	Ampoule	C	C01CA07	Cardiovascular system	Metabolic acidosis	7 mcg/Kg/min	IV	Continuos	2
118	Phenytoin	0	0	0	0	0	0	0	Ampoule	N	N03AB02	Nervous system	Seizures	15 mg/Kg	IV	Single dose	1
118	Phenytoin	0	0	0	0	0	0	0	Ampoule	N	N03AB02	Nervous system	Seizures	1.9 mg/Kg	IV	8/8 hours	10
118	Midazolam	0	1	0	0	0	1	0	Ampoule	N	N05CD08	Nervous system	Seizures	0.2 mg/Kg	IV	Single dose	1
118	Midazolam	0	1	0	0	0	1	0	Ampoule	N	N05CD08	Nervous system	Seizures	0.1 mg/Kg/h	IV	Continuos	6
118	Benzylpenicillin	0	1	0	0	0	1	0	Am. Bottle	J	J01CE01	Antiinfectives for systemic use	Early-onset sepsis	94.696 UI/Kg	IV	12/12 hours	6
118	Gentamicin	0	0	1	1	0	1	0	Ampoule	J	J01GB03	Antiinfectives for systemic use	Early-onset sepsis	3.9 mg/Kg	IV	24/24 hours	6
118	Dobutamine	1	0	0	0	0	1	0	Ampoule	C	C01CA07	Cardiovascular system	Hypotension	8 mcg/Kg/min	IV	Continuos	3
118	Dopamine	1	0	0	0	0	1	0	Ampoule	C	S01AA12	Cardiovascular system	Poor perfusion	3 mcg/Kg/min	IV	Continuos	2
118	Phenobarbital	0	0	0	0	0	0	1	Ampoule	N	N03AA02	Nervous system	Seizures	10 mg/Kg	IV	Single dose	1
118	Phenobarbital	0	0	0	0	0	0	1	Ampoule	N	N03AA02	Nervous system	Seizures	7 mg/Kg	IV	8/8 hours	9
118	Dobutamine	1	0	0	0	0	1	0	Ampoule	C	C01CA07	Cardiovascular system	Hypotension	6 mcg/Kg/min	IV	Continuos	3
118	Domperidone	0	0	0	0	0	0	1	Suspension	A	A03FA03	Alimentary tract and metabolism	Regurgitation	0.3 mg/Kg	SOG	8/8 hours	4
118	Midazolam	0	0	0	0	0	0	0	Ampoule	N	N05CD08	Nervous system	Sedation	0.05 mg/Kg/h	IV	Continuos	1
118	Phenytoin	0	0	0	0	0	0	0	Ampoule	N	N03AB02	Nervous system	Seizures	1.1 mg/Kg	IV	8/8 hours	1
118	Dopamine	1	0	0	0	0	1	0	Ampoule	C	S01AA12	Cardiovascular system	Poor perfusion	5 mcg/Kg/min	IV	Continuos	2
118	Epinephrine	0	1	0	0	0	1	0	Ampoule	C	C01CA24	Cardiovascular system	Hypotension	2 mcg/Kg/min	IV	Continuos	2	256
118	Phytomenadione	0	0	0	0	0	0	0	Ampoule	B	B02BA	Blood and blood forming organs	Pulmonary bleeding	2 mg	IM	24/24 hours	2
118	Meropenem	1	0	0	0	0	1	0	Am. Bottle	J	J01DH02	Antiinfectives for systemic use	Late-onset sepsis	15 mg/Kg	IV	8/8 hours	2
118	Dobutamine	1	0	0	0	0	1	0	Ampoule	C	C01CA07	Cardiovascular system	Bradycardia/Hypotension	5 mcg/Kg/min	IV	Continuos	1
118	Epinephrine	0	1	0	0	0	1	0	Ampoule	C	C01CA24	Cardiovascular system	Hypotension	3 mcg/Kg/min	IV	Continuos	1
118	Furosemide	0	0	0	0	0	0	0	Ampoule	C	C03CA01	Cardiovascular system	Edema	0.5 mg/Kg	IV	ACM	2
118	Dobutamine	1	0	0	0	0	1	0	Ampoule	C	C01CA07	Cardiovascular system	Bradycardia/Hypotension	10 mcg/Kg/min	IV	Continuos	1
118	Vancomycin	0	0	1	1	0	1	0	Am. Bottle	J	J01XA01	Antiinfectives for systemic use	Late-onset sepsis	13.6 mg/Kg	IV	12/12 hours	2
118	Dobutamine	1	0	0	0	0	1	0	Ampoule	C	C01CA07	Cardiovascular system	Bradycardia/Hypotension	15 mcg/Kg/min	IV	Continuos	1
118	Epinephrine	0	1	0	0	0	1	0	Ampoule	C	C01CA24	Cardiovascular system	Shock	1.5 mcg/Kg/min	IV	Continuos	1
118	Dopamine	1	0	0	0	0	1	0	Ampoule	C	S01AA12	Cardiovascular system	Shock	7.5 mcg/Kg/min	IV	Continuos	1
118	Norepinephrine	1	1	0	0	0	1	1	Ampoule	C	C01CA03	Cardiovascular system	Shock	0.2 mcg/Kg/min	IV	Continuos	1
118	Phytomenadione	0	0	0	0	0	0	0	Ampoule	B	B02BA	Blood and blood forming organs	Pulmonary bleeding	1 mg	IM	Single dose	1
118	Paracetamol	1	0	0	0	0	1	0	Drops	N	N02BE01	Nervous system	Pain	3 gotas	VO	Single dose	1
118	Sodium bicarbonate	0	1	0	0	0	1	0	Injectable solution	B	B05XA02	Blood and blood forming organs	Metabolic acidosis	5 mEq	IV	Continuos	1
119	Aminophylline	0	1	0	0	0	1	0	Ampoule	R	R03DA05	Respiratory system	Apnoea	1.5 mg/Kg	IV	12/12 hours	2
119	Ascorbic acid	0	0	0	0	0	0	0	Drops	A	A11GA01	Alimentary tract and metabolism	Supplementation	5 gotas	VO	24/24 hours	9
119	Vitamin A + D	0	0	0	0	0	0	0	Drops	A	A11A	Alimentary tract and metabolism	Supplementation	5 gotas	VO	24/24 hours	9
119	Caffeine	0	0	0	0	0	0	1	Solution	N	N06BC01	Nervous system	Apnoea	5.4 mg/Kg	SOG	24/24 hours	11
119	Fluconazole	1	1	0	0	0	1	0	Injectable solution	J	J02AC01	Antiinfectives for systemic use	Antifungal prophylaxis	6 mg/Kg	IV	Twice week	1
119	Domperidone	0	0	0	0	0	0	0	Suspension	A	A03FA03	Alimentary tract and metabolism	Regurgitation	0.3 mg/Kg	SOG	8/8 hours	6
119	Caffeine	0	0	0	0	0	0	1	Solution	N	N06BC01	Nervous system	Apnoea	4.1 mg/Kg	SOG	24/24 hours	1
119	Domperidone	0	0	0	0	0	0	1	Suspension	A	A03FA03	Alimentary tract and metabolism	Regurgitation	0.25 mg/Kg	SOG	8/8 hours	1
120	Vitamin A + D	0	0	0	0	0	0	0	Drops	A	A11GA01	Alimentary tract and metabolism	Supplementation	5 gotas	SOG	24/24 hours	91
120	Ascorbic acid	0	0	0	0	0	0	0	Drops	A	A11A	Alimentary tract and metabolism	Supplementation	5 gotas	SOG	24/24 hours	91
120	Furosemide	0	0	0	0	0	0	0	Pill	C	C03CA01	Cardiovascular system	Pulmonary congestion	0.5 mg/Kg	SOG	12/12 hours	2
120	Spironolactone	0	0	0	0	0	0	1	Pill	C	C03DA01	Cardiovascular system	Pulmonary congestion	1 mg/Kg	SOG	24/24 hours	12
120	Furosemide	0	1	0	0	0	1	0	Ampoule	C	C03CA01	Cardiovascular system	Reduction of blood volume	0.6 mg/kg	IV	Single dose	1
120	Furosemide	0	1	0	0	0	1	0	Ampoule	C	C03CA01	Cardiovascular system	Pulmonary congestion	0.2 mg/kg	IV	12/12 hours	1
120	Furosemide	0	1	0	0	0	1	0	Ampoule	C	C03CA01	Cardiovascular system	Reduction of blood volume	0.4 mg/kg	IV	6/6 hours	3
120	Furosemide	0	1	0	0	0	1	0	Ampoule	C	C03CA01	Cardiovascular system	Reduction of blood volume	0.5 mg/kg	IV	8/8 hours	3
120	Captopril	0	0	0	0	0	0	1	Pill	C	C09AA01	Cardiovascular system	Pulmonary congestion	0.3 mg/Kg	SOG	8/8 hours	4
120	Furosemide	0	1	0	0	0	1	0	Ampoule	C	C03CA01	Cardiovascular system	Reduction of blood volume	0.5 mg/kg	IV	6/6 hours	1
120	Cefepime	1	0	0	0	0	1	0	Am. Bottle	J	J01DE01	Antiinfectives for systemic use	Late-onset sepsis	30 mg/Kg	IV	12/12 hours	8
120	Amikacin	0	0	1	1	0	1	0	Ampoule	J	J01GB06	Antiinfectives for systemic use	Late-onset sepsis	15 mg/Kg	IV	24/24 hours	8
120	Captopril	0	0	0	0	0	0	1	Pill	C	C09AA01	Cardiovascular system	Pulmonary congestion	0.3 mg/Kg	SOG	12/12 hours	25
120	Furosemide	0	1	0	0	0	1	0	Pill	C	C03CA01	Cardiovascular system	Pulmonary congestion	0.5 mg/kg	SOG	8/8 hours	19
120	Digoxine	0	0	0	0	0	0	0	Elixir	C	C01AA05	Cardiovascular system	Heart failure	2.8 mcg/Kg	SOG	12/12 hours	24
120	Furosemide	0	1	0	0	0	1	0	Ampoule	C	C03CA01	Cardiovascular system	Reduction of blood volume	1 mg/kg	IV	Single dose	3
120	Furosemide	0	1	0	0	0	1	0	Ampoule	C	C03CA01	Cardiovascular system	Reduction of blood volume	0.5 mg/kg	IV	12/12 hours	1
120	Ferrous sulfate	0	0	0	0	0	0	0	Drops	B	B03AA07	Blood and blood forming organs	Supplementation	3 gotas	SOG	24/24 hours	1
120	Furosemide	0	1	0	0	0	1	0	Ampoule	C	C03CA01	Cardiovascular system	Pulmonary congestion	1 mg/kg	IV	12/12 hours	4
120	Captopril	0	0	0	0	0	0	1	Pill	C	C09AA01	Cardiovascular system	Pulmonary congestion	0.25 mg/Kg	SOG	8/8 hours	9
120	Furosemide	0	1	0	0	0	1	0	Pill	C	C03CA01	Cardiovascular system	Pulmonary congestion	0.6 mg/kg	SOG	6/6 hours	44
120	Digoxine	0	0	0	0	0	0	0	Elixir	C	C01AA05	Cardiovascular system	Heart failure	4.8 mcg/Kg	SOG	12/12 hours	9
120	Hydrochlorothiazide	0	0	0	0	0	0	1	Pill	C	C03AA03	Cardiovascular system	Pulmonary congestion	1 mg/Kg	SOG	24/24 hours	12
120	Ferrous sulfate	0	0	0	0	0	0	0	Drops	B	B03AA07	Blood and blood forming organs	Supplementation	6 gotas	SOG	24/24 hours	1
120	Hydrochlorothiazide	0	0	0	0	0	0	1	Pill	C	C03AA03	Cardiovascular system	Pulmonary congestion	0.5 mg/Kg	SOG	Single dose	1
120	Dobutamine	1	0	0	0	0	1	0	Ampoule	C	C01CA07	Cardiovascular system	Metabolic acidosis	8 mcg/Kg/min	IV	Continuos	10
120	Fentanyl	1	0	0	0	0	1	0	Ampoule	N	N02AB03	Nervous system	Analgesia	1 mcg/Kg	IV	ACM	7
120	Midazolam	0	0	1	1	0	1	0	Ampoule	N	N05CD08	Nervous system	Sedation	0.1 mg/Kg	IV	ACM	24
120	Meropenem	1	0	0	0	0	1	0	Am. Bottle	J	J01DH02	Antiinfectives for systemic use	Pneumonia	20 mg/Kg	IV	8/8 hours	2
120	Dobutamine	1	1	0	0	0	1	0	Ampoule	C	C01CA07	Cardiovascular system	Low cardiac output	5 mcg/Kg/min	IV	Continuos	2
120	Furosemide	0	0	0	0	0	0	0	Pill	C	C03CA01	Cardiovascular system	Pulmonary congestion	1 mg/Kg	SOG	12/12 hours	1
120	Meropenem	1	0	0	0	0	1	0	Am. Bottle	J	J01DH02	Antiinfectives for systemic use	Pneumonia	40 mg/Kg	IV	8/8 hours	1
120	Phenobarbital	0	0	0	0	0	0	1	Ampoule	N	N03AA02	Nervous system	Seizures	18.5 mg/Kg	IV	Single dose	1
120	Phenobarbital	0	0	0	0	0	0	1	Ampoule	N	N03AA02	Nervous system	Seizures	2.3 mg/Kg	IV	12/12 hours	22
120	Ciprofloxacin	1	0	0	0	0	1	0	Injectable solution	J	J01MA02	Antiinfectives for systemic use	Urinary tract infection	20 mg/kg	IV	12/12 hours	7
120	Phenobarbital	0	0	0	0	0	0	1	Ampoule	N	N03AA02	Nervous system	Seizures	1.7 mg/Kg	IV	12/12 hours	1
120	Phenobarbital	0	0	0	0	0	0	1	Ampoule	N	N03AA02	Nervous system	Seizures	1.5 mg/Kg	IV	12/12 hours	4
120	Digoxine	0	0	0	0	0	0	0	Elixir	C	C01AA05	Cardiovascular system	Heart failure	4.4 mcg/Kg	SOG	12/12 hours	15
120	Spironolactone	0	0	0	0	0	0	1	Pill	C	C03DA01	Cardiovascular system	Atelectasis	1 mg/Kg	SOG	12/12 hours	26
120	Hydrochlorothiazide	0	0	0	0	0	0	1	Pill	C	C03AA03	Cardiovascular system	Atelectasis	0.5 mg/Kg	SOG	12/12 hours	26
120	Midazolam	0	0	1	1	0	1	0	Ampoule	N	N05CD08	Nervous system	Sedation	0.1 mg/Kg/h	IV	Continuos	4
120	Potassium chloride	1	0	0	0	0	1	0	Solution	A	A12BA01	Alimentary tract and metabolism	Hypokalemia	71 mg/Kg	SOG	8/8 hours	2
120	Meropenem	1	0	0	0	0	1	0	Am. Bottle	J	J01DH02	Antiinfectives for systemic use	Pneumonia	40 mg/Kg	IV	8/8 hours	15
120	Midazolam	0	0	1	1	0	1	0	Ampoule	N	N05CD08	Nervous system	Sedation	0.03 mg/Kg/h	IV	Continuos	4
120	Midazolam	0	0	1	1	0	1	0	Ampoule	N	N05CD08	Nervous system	Sedation	0.02 mg/Kg/h	IV	Continuos	5
120	Vancomycin	0	0	0	1	0	1	0	Am. Bottle	J	J01XA01	Antiinfectives for systemic use	Pneumonia	14 mg/kg	IV	8/8 hours	10
120	Midazolam	0	0	1	1	0	1	0	Ampoule	N	N05CD08	Nervous system	Sedation	0.01 mg/Kg/h	IV	Continuos	1
120	Digoxine	0	0	0	0	0	0	0	Elixir	C	C01AA05	Cardiovascular system	Heart failure	3.6 mcg/Kg	SOG	12/12 hours	11
120	Midazolam	0	0	1	1	0	1	0	Ampoule	N	N05CD08	Nervous system	Sedation	0.2 mg/Kg	IV	ACM	13
120	Tricalcium phosphate 12,9%	0	0	0	0	0	0	1	Suspension	A	A12AA01	Alimentary tract and metabolism	Bone disease	258 mg/Kg	SOG	6/6 hours	8
120	Phenobarbital	0	0	0	0	0	0	1	Ampoule	N	N03AA02	Nervous system	Seizures	1.8 mg/Kg	SOG	12/12 hours	5
120	Dopamine	1	1	0	0	0	1	0	Ampoule	C	S01AA12	Cardiovascular system	Bradycardia	5 mcg/Kg/min	IV	Continuos	1
120	Dobutamine	1	1	0	0	0	1	0	Ampoule	C	C01CA07	Cardiovascular system	Bradycardia	7 mcg/Kg/min	IV	Continuos	4
120	Phenobarbital	0	0	0	0	0	0	1	Ampoule	N	N03AA02	Nervous system	Seizures	3.8 mg/Kg	IV	12/12 hours	1
120	Phenytoin	0	0	0	0	0	0	0	Ampoule	N	N03AB02	Nervous system	Seizures	2.5 mg/Kg	IV	12/12 hours	25
120	Fentanyl	1	0	0	0	0	1	0	Ampoule	N	N02AB03	Nervous system	Sedoanalgesia	2 mcg/Kg/h	IV	Continuos	2
120	Metamizole	0	0	0	0	0	0	1	Ampoule	N	N02BB02	Nervous system	Fever	8.8 mg/Kg	IV	ACM	15
120	Meropenem	1	0	0	0	0	1	0	Am. Bottle	J	J01DH02	Antiinfectives for systemic use	Late-onset sepsis	38.6 mg/Kg	IV	8/8 hours	11
120	Midazolam	0	0	1	1	0	1	0	Ampoule	N	N05CD08	Nervous system	Seizures	0.15 mg/Kg	IV	ACM	1
120	Vancomycin	0	0	0	1	0	1	0	Am. Bottle	J	J01XA01	Antiinfectives for systemic use	Pneumonia	14 mg/kg	IV	6/6 hours	10
120	Amphotericine B	1	0	0	0	0	1	0	Am. Bottle	J	J02AA01	Antiinfectives for systemic use	Fungal sepsis	1.5 mg/kg	IV	24/24 hours	14
120	Dopamine	1	1	0	0	0	1	0	Ampoule	C	S01AA12	Cardiovascular system	Bradycardia	4 mcg/Kg/min	IV	Continuos	2
120	Phenobarbital	0	0	0	0	0	0	1	Ampoule	N	N03AA02	Nervous system	Seizures	5 mg/Kg	IV	12/12 hours	12
120	Furosemide	0	1	0	0	0	1	0	Ampoule	C	C03CA01	Cardiovascular system	Pulmonary congestion	0.6 mg/kg	IV	6/6 hours	23
120	Dopamine	1	1	0	0	0	1	0	Ampoule	C	S01AA12	Cardiovascular system	Bradycardia	10 mcg/Kg/min	IV	Continuos	4
120	Dobutamine	1	1	0	0	0	1	0	Ampoule	C	C01CA07	Cardiovascular system	Bradycardia	10 mcg/Kg/min	IV	Continuos	4
120	Midazolam	0	0	1	1	0	1	0	Ampoule	N	N05CD08	Nervous system	Sedation	0.04 mg/Kg/min	IV	Continuos	3
120	Dobutamine	1	1	0	0	0	1	0	Ampoule	C	C01CA07	Cardiovascular system	Bradycardia	12 mcg/Kg/min	IV	Continuos	3
120	Dopamine	1	1	0	0	0	1	0	Ampoule	C	S01AA12	Cardiovascular system	Bradycardia	7 mcg/Kg/min	IV	Continuos	2
120	Dopamine	1	1	0	0	0	1	0	Ampoule	C	S01AA12	Cardiovascular system	Bradycardia	6 mcg/Kg/min	IV	Continuos	1
120	Dobutamine	1	1	0	0	0	1	0	Ampoule	C	C01CA07	Cardiovascular system	Bradycardia	8 mcg/Kg/min	IV	Continuos	1
120	Hydrochlorothiazide	0	0	0	0	0	0	1	Pill	C	C03AA03	Cardiovascular system	Edema	0.5 mg/Kg	SOG	12/12 hours	6
120	Phenobarbital	0	0	0	0	0	0	1	Ampoule	N	N03AA02	Nervous system	Seizures	4 mg/Kg	IV	12/12 hours	1
120	Phenobarbital	0	0	0	0	0	0	1	Ampoule	N	N03AA02	Nervous system	Seizures	3.5 mg/Kg	IV	12/12 hours	1
120	Metamizole	0	0	0	0	0	0	1	Ampoule	N	N02BB02	Nervous system	Fever	7.8 mg/Kg	IV	ACM	10
120	Captopril	0	0	0	0	0	0	1	Pill	C	C09AA01	Cardiovascular system	Heart failure	0.3 mg/Kg	SOG	8/8 hours	10
120	Phenobarbital	0	0	0	0	0	0	1	Ampoule	N	N03AA02	Nervous system	Seizures	3 mg/Kg	IV	12/12 hours	1
120	Ferrous sulfate	0	0	0	0	0	0	0	Drops	B	B03AA07	Blood and blood forming organs	Supplementation	10 gotas	SOG	24/24 hours	9
120	Tricalcium phosphate 12,9%	0	0	0	0	0	0	1	Suspension	A	A12AA01	Alimentary tract and metabolism	Bone disease	1.6 mL	SOG	8/8 hours	9
120	Phenobarbital	0	0	0	0	0	0	1	Ampoule	N	N03AA02	Nervous system	Seizures	2.5 mg/Kg	IV	12/12 hours	8
120	Dobutamine	1	1	0	0	0	1	0	Ampoule	C	C01CA07	Cardiovascular system	Bradycardia	6 mcg/Kg/min	IV	Continuos	2
120	Dobutamine	1	1	0	0	0	1	0	Ampoule	C	C01CA07	Cardiovascular system	Bradycardia	4 mcg/Kg/min	IV	Continuos	1
120	Spironolactone	0	0	0	0	0	0	1	Pill	C	C03DA01	Cardiovascular system	Pulmonary congestion	1 mg/Kg	SOG	24/24 hours	5
120	Palivizumab	0	0	0	0	0	0	0	Am. Bottle	J	J06BB16	Antiinfectives for systemic use	Syncytial virus respiratory	15 mg/Kg	IM	Monthly	3
121	Benzylpenicillin	0	1	0	0	0	1	0	Am. Bottle	J	J01CE01	Antiinfectives for systemic use	Early-onset sepsis	108.695 UI/Kg	IV	12/12 hours	6
121	Gentamicin	0	0	1	1	0	1	0	Ampoule	J	J01GB03	Antiinfectives for systemic use	Early-onset sepsis	5.2 mg/Kg	IV	48/48 hours	6
121	Fentanyl	1	0	0	0	0	1	0	Ampoule	N	N02AB03	Nervous system	Pain	1 mcg/Kg	IV	ACM	4
121	Aminophylline	0	1	0	0	0	1	0	Ampoule	R	R03DA05	Respiratory system	Apnoea	1.4 mg/Kg	IV	8/8 hours	2
121	Lung surfactan	0	0	0	0	0	0	0	Solution	R	R07AA	Respiratory system	Respiratory Distress Syndrome	101 mg/Kg	COT	ACM	1
121	Dobutamine	1	0	0	0	0	1	0	Ampoule	C	C01CA07	Cardiovascular system	Hypotension	6 mcg/Kg/min	IV	Continuos	2
121	Dobutamine	1	0	0	0	0	1	0	Ampoule	C	C01CA07	Cardiovascular system	Hypotension	3 mcg/Kg/min	IV	Continuos	1
121	Dopamine	1	1	0	0	0	1	0	Ampoule	C	S01AA12	Cardiovascular system	Hypotension	5 mcg/Kg/min	IV	Continuos	3
121	Fluconazole	1	1	0	0	0	1	0	Injectable solution	J	J02AC01	Antiinfectives for systemic use	Antifungal prophylaxis	6 mg/Kg	IV	Twice week	3
121	Phytomenadione	0	0	0	0	0	0	0	Ampoule	B	B02BA	Blood and blood forming organs	Pulmonary bleeding	1 mg	IM	Single dose	1
121	Epinephrine	0	0	0	0	0	0	0	Ampoule	C	C01CA24	Cardiovascular system	Bradycardia	1.44 mcg/Kg	IV	Single dose	1
122	Benzylpenicillin	0	1	0	0	0	1	0	Am. Bottle	J	J01CE01	Antiinfectives for systemic use	Early-onset sepsis	121.951 UI/Kg	IV	12/12 hours	6
122	Gentamicin	0	0	1	1	0	1	0	Ampoule	J	J01GB03	Antiinfectives for systemic use	Early-onset sepsis	4.5 mg/Kg	IV	36/36 hours	6
122	Aminophylline	0	1	0	0	0	1	0	Ampoule	R	R03DA05	Respiratory system	Apnoea	1.5 mg/Kg	IV	12/12 hours	3
122	Ascorbic acid	0	0	0	0	0	0	0	Drops	A	A11GA01	Alimentary tract and metabolism	Supplementation	5 gotas	VO	24/24 hours	7
122	Vitamin A + D	0	0	0	0	0	0	0	Drops	A	A11A	Alimentary tract and metabolism	Supplementation	5 gotas	VO	24/24 hours	7
122	Caffeine	0	0	0	0	0	0	1	Solution	N	N06BC01	Nervous system	Apnoea	4.5 mg/Kg	SOG	24/24 hours	4
122	Gentamicin	0	0	1	1	0	1	0	Ampoule	J	J01GB03	Antiinfectives for systemic use	Early-onset sepsis	4.2 mg/Kg	IV	24/24 hours	3
123	Benzylpenicillin	0	1	0	0	0	1	0	Am. Bottle	J	J01CE01	Antiinfectives for systemic use	Early-onset sepsis	100.000 UI/Kg	IV	12/12 hours	1
123	Gentamicin	0	0	1	1	0	1	0	Ampoule	J	J01GB03	Antiinfectives for systemic use	Early-onset sepsis	4 mg/Kg	IV	24/24 hours	1
123	Omeprazole	0	0	0	0	0	0	1	Am. Bottle	A	A02BC01	Alimentary tract and metabolism	Gastric residue	1 mg/Kg	IV	24/24 hours	2
123	Zidovudine	0	0	1	0	0	1	0	Solution	J	J05AF01	Antiinfectives for systemic use	Antiretroviral prophylaxis	1 mg/Kg	SOG	24/24 hours	2
123	Nevirapine	0	1	0	0	0	1	0	Suspension	J	J05AG01	Antiinfectives for systemic use	Antiretroviral prophylaxis	4 mg/Kg	SOG	24/24 hours	2
124	Benzylpenicillin	0	1	0	0	0	1	0	Am. Bottle	J	J01CE01	Antiinfectives for systemic use	Early-onset sepsis	114.678 UI/Kg	IV	12/12 hours	8
124	Gentamicin	0	0	1	1	0	1	0	Ampoule	J	J01GB03	Antiinfectives for systemic use	Early-onset sepsis	5 mg/Kg	IV	48/48 hours	1
124	Aminophylline	0	1	0	0	0	1	0	Ampoule	R	R03DA05	Respiratory system	Apnoea	1.4 mg/Kg	IV	12/12 hours	15
124	Ascorbic acid	0	0	0	0	0	0	0	Drops	A	A11GA01	Alimentary tract and metabolism	Supplementation	5 gotas	VO	24/24 hours	12
124	Vitamin A + D	0	0	0	0	0	0	0	Drops	A	A11A	Alimentary tract and metabolism	Supplementation	5 gotas	VO	24/24 hours	12
124	Fentanyl	1	0	0	0	0	1	0	Ampoule	N	N02AB03	Nervous system	Pain	1.1 mcg/Kg	IV	ACM	1
124	Gentamicin	0	0	1	0	0	1	0	Ampoule	J	J01GB03	Antiinfectives for systemic use	Early-onset sepsis	4.7 mg/Kg	IV	36/36 hours	7
124	Dexamethasone	0	1	0	0	1	1	0	Eye drops	S	S01BA01	Sensory organs	Traumatized narina	1 gota	Nasal	6/6 hours	1
124	Dexamethasone	0	1	0	0	1	1	0	Eye drops	S	S01BA01	Sensory organs	Traumatized narina	1 gota	Nasal	12/12 hours	4
124	Caffeine	0	0	0	0	0	0	1	Solution	N	N06BC01	Nervous system	Apnoea	5 mg/Kg	SOG	24/24 hours	10
125	Aminophylline	0	1	0	0	0	1	0	Ampoule	R	R03DA05	Respiratory system	Apnoea	1.4 mg/Kg	IV	12/12 hours	2
125	Caffeine	0	0	0	0	0	0	1	Solution	N	N06BC01	Nervous system	Apnoea	4.6 mg/Kg	SOG	24/24 hours	2
126	Benzylpenicillin	0	1	0	0	0	1	0	Am. Bottle	J	J01CE01	Antiinfectives for systemic use	Early-onset sepsis	101.351 UI/Kg	IV	12/12 hours	10
126	Gentamicin	0	0	1	1	0	1	0	Ampoule	J	J01GB03	Antiinfectives for systemic use	Early-onset sepsis	4.1 mg/Kg	IV	24/24 hours	10
126	Omeprazole	0	0	0	0	0	0	1	Am. Bottle	A	A02BC01	Alimentary tract and metabolism	Digestive bleeding	1 mg/Kg	IV	24/24 hours	3
126	Phytomenadione	0	0	0	0	0	0	0	Ampoule	B	B02BA	Blood and blood forming organs	Digestive bleeding	1 mg	IM	Single dose	1
126	Tobramycin	1	0	0	0	0	1	0	Eye drops	S	S01AA12	Sensory organs	Eye infection	1 gota	Ocular	4/4 hours	5
127	Lung surfactan	0	0	0	0	0	0	0	Solution	R	R07AA	Respiratory system	Respiratory Distress Syndrome	92.6 mg/Kg	COT	Single dose	1
127	Benzylpenicillin	0	1	0	0	0	1	0	Am. Bottle	J	J01CE01	Antiinfectives for systemic use	Early-onset sepsis	92.600 UI/Kg	IV	12/12 hours	3
127	Gentamicin	0	0	1	1	0	1	0	Ampoule	J	J01GB03	Antiinfectives for systemic use	Early-onset sepsis	4 mg/Kg	IV	36/36 hours	3
127	Aminophylline	0	1	0	0	0	1	0	Ampoule	R	R03DA05	Respiratory system	Apnoea	1.3 mg/Kg	IV	12/12 hours	3
127	Dobutamine	1	0	0	0	0	1	0	Ampoule	C	C01CA07	Cardiovascular system	Poor perfusion	4.8 mcg/Kg/min	IV	Continuos	3
127	Phytomenadione	0	0	0	0	0	0	0	Ampoule	B	B02BA	Blood and blood forming organs	Antihemorrhagic prophylaxis Bleeding	1 mg	IM	Single dose	1
127	Fentanyl	1	0	0	0	0	1	0	Ampoule	N	N02AB03	Nervous system	Pain	1 mcg/Kg	IV	ACM	2
128	Dobutamine	1	0	0	0	0	1	0	Ampoule	C	C01CA07	Cardiovascular system	Bradycardia	6 mcg/Kg/min	IV	Continuos	1
128	Cefepime	1	0	0	0	0	1	0	Am. Bottle	J	J01DE01	Antiinfectives for systemic use	Late-onset sepsis	50 mg/Kg	IV	12/12 hours	5
128	Amikacin	0	0	1	1	0	1	0	Ampoule	J	J01GB06	Antiinfectives for systemic use	Late-onset sepsis	18 mg/Kg	IV	48/48 hours	5
128	Dopamine	1	1	0	0	0	1	0	Ampoule	C	S01AA12	Cardiovascular system	Bradycardia	2.5 mcg/Kg/min	IV	Continuos	1
128	Dobutamine	1	0	0	0	0	1	0	Ampoule	C	C01CA07	Cardiovascular system	Bradycardia	10 mcg/Kg/min	IV	Continuos	1
128	Aminophylline	0	1	0	0	0	1	0	Ampoule	R	R03DA05	Respiratory system	Apnoea	1.6 mg/Kg	IV	12/12 hours	27
128	Fluconazole	1	1	0	0	0	1	0	Injectable solution	J	J02AC01	Antiinfectives for systemic use	Antifungal prophylaxis	6.3 mg/Kg	IV	Twice week	6
128	Dobutamine	1	0	0	0	0	1	0	Ampoule	C	C01CA07	Cardiovascular system	Bradycardia	8 mcg/Kg/min	IV	Continuos	12
128	Sodium bicarbonate	0	1	0	0	0	1	0	Injectable solution	B	B05XA02	Blood and blood forming organs	Metabolic acidosis	1 mL	IV	Continuos	1
128	Dopamine	1	0	0	0	0	1	0	Ampoule	C	S01AA12	Cardiovascular system	Metabolic acidosis	5 mcg/Kg/min	IV	Continuos	7
128	Furosemide	0	0	0	0	0	0	0	Ampoule	C	C03CA01	Cardiovascular system	Reduction of blood volume	1 mg/Kg	IV	Single dose	2
128	Meropenem	1	0	0	0	0	1	0	Am. Bottle	J	J01DH02	Antiinfectives for systemic use	Late-onset sepsis	33 mg/Kg	IV	8/8 hours	1
128	Phytomenadione	0	0	0	0	0	0	0	Ampoule	B	B02BA	Blood and blood forming organs	Pulmonary bleeding	1 mg	IM	Single dose	4
128	Meropenem	1	0	0	0	0	1	0	Am. Bottle	J	J01DH02	Antiinfectives for systemic use	Late-onset sepsis	33 mg/Kg	IV	24/24 hours	1
128	Furosemide	0	0	0	0	0	0	0	Ampoule	C	C03CA01	Cardiovascular system	Cardiac congestion	0.5 mg/Kg	IV	12/12 hours	1
128	Meropenem	1	0	0	0	0	1	0	Am. Bottle	J	J01DH02	Antiinfectives for systemic use	Late-onset sepsis	22 mg/Kg	IV	24/24 hours	14
128	Vancomycin	0	0	1	1	0	1	0	Am. Bottle	J	J01XA01	Antiinfectives for systemic use	Late-onset sepsis	12.5 mg/Kg	IV	48/48 hours	15
128	Dobutamine	1	0	0	0	0	1	0	Ampoule	C	C01CA07	Cardiovascular system	Low cardiac output (sopro)	4 mcg/Kg/min	IV	Continuos	10
128	Furosemide	0	0	0	0	0	0	0	Ampoule	C	C03CA01	Cardiovascular system	Cardiac congestion	0.2 mg/Kg	IV	12/12 hours	8
128	Ibuprofen	1	1	0	0	0	1	0	Suspension	C	C01EB16	Cardiovascular system	Patent ductus arteriosus	10 mg/kg	SOG	24/24 hours	2
128	Ibuprofen	1	1	0	0	0	1	0	Suspension	C	C01EB16	Cardiovascular system	Patent ductus arteriosus	5 mg/kg	SOG	24/24 hours	4
128	Caffeine	0	0	0	0	0	0	1	Solution	N	N06BC01	Nervous system	Apnoea	5 mg/Kg	SOG	24/24 hours	48
128	Ascorbic acid	0	0	0	0	0	0	0	Drops	A	A11GA01	Alimentary tract and metabolism	Supplementation	5 gotas	VO	24/24 hours	56
128	Vitamin A + D	0	0	0	0	0	0	0	Drops	A	A11A	Alimentary tract and metabolism	Supplementation	2 gotas	VO	24/24 hours	44
128	Furosemide	0	0	0	0	0	0	0	Ampoule	C	C03CA01	Cardiovascular system	Cardiac congestion	0.4 mg/Kg	IV	12/12 hours	5
128	Tricalcium phosphate 12,9%	0	0	0	0	0	0	1	Suspension	A	A12AA01	Alimentary tract and metabolism	Bone disease	0.45 mL	SOG	12/12 hours	4
128	Hydrochlorothiazide	0	0	0	0	0	0	1	Pill	C	C03AA03	Cardiovascular system	Pulmonary congestion	0.5 mg/Kg	SOG	12/12 hours	48
128	Spironolactone	0	0	0	0	0	0	1	Pill	C	C03DA01	Cardiovascular system	Pulmonary congestion	0.5 mg/Kg	SOG	12/12 hours	48
128	Ferrous sulfate	0	0	0	0	0	0	0	Drops	B	B03AA07	Blood and blood forming organs	Anemia	2 gotas	SOG	24/24 hours	7
128	Dexamethasone	0	1	0	0	0	1	0	Ampoule	H	H02AB02	Systemic hormonal preparations, excl. sex hormones and insulins	Bronchopulmonary dysplasia	0.15 mg/Kg	IV	24/24 hours	1
128	Dexamethasone	0	1	0	0	0	1	0	Ampoule	H	H02AB02	Systemic hormonal preparations, excl. sex hormones and insulins	Bronchopulmonary dysplasia	0.07 mg/Kg	IV	12/12 hours	2
128	Dexamethasone	0	1	0	0	0	1	0	Ampoule	H	H02AB02	Systemic hormonal preparations, excl. sex hormones and insulins	Bronchopulmonary dysplasia	0.05 mg/Kg	IV	12/12 hours	3
128	Tricalcium phosphate 12,9%	0	0	0	0	0	0	1	Suspension	A	A12AA01	Alimentary tract and metabolism	Bone disease	0.5 mL	SOG	12/12 hours	3
128	Dexamethasone	0	1	0	0	0	1	0	Ampoule	H	H02AB02	Systemic hormonal preparations, excl. sex hormones and insulins	Bronchopulmonary dysplasia	0.02 mg/Kg	IV	12/12 hours	1
128	Furosemide	0	0	0	0	0	0	0	Ampoule	C	C03CA01	Cardiovascular system	Reduction of blood volume	0.5 mg/Kg	IV	Single dose	2
128	Amphotericine B	1	0	0	0	0	1	0	Am. Bottle	J	J02AA01	Antiinfectives for systemic use	Fungal sepsis	1 mg/Kg	IV	24/24 hours	13
128	Meropenem	1	0	0	0	0	1	0	Am. Bottle	J	J01DH02	Antiinfectives for systemic use	Late-onset sepsis	18 mg/Kg	IV	8/8 hours	5
128	Furosemide	0	0	0	0	0	0	0	Ampoule	C	C03CA01	Cardiovascular system	Reduction of blood volume	1 mg/Kg	IV	12/12 hours	7
128	Furosemide	0	0	0	0	0	0	0	Ampoule	C	C03CA01	Cardiovascular system	Reduction of blood volume	0.6 mg/Kg	IV	8/8 hours	5
128	Dobutamine	1	0	0	0	0	1	0	Ampoule	C	C01CA07	Cardiovascular system	Bradycardia	5 mcg/Kg/min	IV	Continuos	2
128	Cefepime	1	0	0	0	0	1	0	Am. Bottle	J	J01DE01	Antiinfectives for systemic use	Late-onset sepsis	45 mg/Kg	IV	12/12 hours	6
128	Amikacin	0	0	1	1	0	1	0	Ampoule	J	J01GB06	Antiinfectives for systemic use	Late-onset sepsis	17 mg/Kg	IV	24/24 hours	6
128	Aminophylline	0	1	0	0	0	1	0	Ampoule	R	R03DA05	Respiratory system	Apnoea	1.5 mg/Kg	IV	12/12 hours	4
128	Potassium chloride	1	0	0	0	0	1	0	Solution	A	A12BA01	Alimentary tract and metabolism	Hypokalemia	0.6 mL	SOG	12/12 hours	11
128	Tricalcium phosphate 12,9%	0	0	0	0	0	0	1	Suspension	A	A12AA01	Alimentary tract and metabolism	Bone disease	1 mL	SOG	8/8 hours	5
128	Vitamin A + D	0	0	0	0	0	0	0	Drops	A	A11A	Alimentary tract and metabolism	Supplementation	5 gotas	VO	24/24 hours	12
128	Tricalcium phosphate 12,9%	0	0	0	0	0	0	1	Suspension	A	A12AA01	Alimentary tract and metabolism	Bone disease	0.8 mL	SOG	12/12 hours	20
128	Zinc	0	0	0	0	0	0	1	Solution	A	A12CB01	Alimentary tract and metabolism	Supplementation	5 mg/kg	SOG	24/24 hours	4
128	Zinc	0	0	0	0	0	0	1	Solution	A	A12CB01	Alimentary tract and metabolism	Supplementation	1 mg/kg	SOG	24/24 hours	13
128	Caffeine	0	0	0	0	0	0	1	Solution	N	N06BC01	Nervous system	Apnoea	10 mg/Kg	SOG	24/24 hours	3
128	Beclometasone	1	1	0	0	0	1	0	Powder	R	R03BA01	Respiratory system	Bronchopulmonary dysplasia	1 jato	NBZ	12/12 hours	11
128	Palivizumab	0	0	0	0	0	0	0	Am. Bottle	J	J06BB16	Antiinfectives for systemic use	Syncytial virus respiratory	15 mg/Kg	IM	Monthly	1
129	Benzylpenicillin	0	1	0	0	0	1	0	Am. Bottle	J	J01CE01	Antiinfectives for systemic use	Early-onset sepsis	94.126 UI/Kg	IV	12/12 hours	8
129	Gentamicin	0	0	1	1	0	1	0	Ampoule	J	J01GB03	Antiinfectives for systemic use	Early-onset sepsis	4.8 mg/Kg	IV	48/48 hours	7
129	Aminophylline	0	1	0	0	0	1	0	Ampoule	R	R03DA05	Respiratory system	Apnoea	1.4 mg/Kg	IV	12/12 hours	12
129	Phytomenadione	0	0	0	0	0	0	0	Ampoule	B	B02BA	Blood and blood forming organs	Digestive bleeding	1 mg	IM	Single dose	4
129	Fentanyl	1	0	0	0	0	1	0	Ampoule	N	N02AB03	Nervous system	Pain	1.1 mcg/Kg	IV	ACM	24
129	Dobutamine	1	0	0	0	0	1	0	Ampoule	C	C01CA07	Cardiovascular system	Poor perfusion	6 mcg/Kg/min	IV	Continuos	1
129	Dobutamine	1	0	0	0	0	1	0	Ampoule	C	C01CA07	Cardiovascular system	Poor perfusion	4.7 mcg/Kg/min	IV	Continuos	1
129	Fluconazole	1	1	0	0	0	1	0	Injectable solution	J	J02AC01	Antiinfectives for systemic use	Antifungal prophylaxis	6 mg/Kg	IV	Twice week	10
129	Domperidone	0	0	0	0	0	0	1	Suspension	A	A03FA03	Alimentary tract and metabolism	Regurgitation	0.3 mg/Kg	SOG	8/8 hours	10
129	Furosemide	0	0	0	0	0	0	0	Ampoule	C	C03CA01	Cardiovascular system	Reduction of blood volume	1 mg/Kg	IV	Single dose	1
129	Furosemide	0	0	0	0	0	0	0	Ampoule	C	C03CA01	Cardiovascular system	Reduction of blood volume	0.3 mg/Kg	IV	12/12 hours	6
129	Omeprazole	0	0	0	0	0	0	1	Am. Bottle	A	A02BC01	Alimentary tract and metabolism	Gastric residue	1.2 mg/Kg	IV	24/24 hours	6
129	Dobutamine	1	0	0	0	0	1	0	Ampoule	C	C01CA07	Cardiovascular system	Heart murmur	5.2 mcg/Kg/min	IV	Continuos	1
129	Gentamicin	0	0	1	1	0	1	0	Ampoule	J	J01GB03	Antiinfectives for systemic use	Early-onset sepsis	3.6 mg/Kg	IV	36/36 hours	1
129	Cefepime	1	0	0	0	0	1	0	Am. Bottle	J	J01DE01	Antiinfectives for systemic use	Late-onset sepsis	30 mg/Kg	IV	12/12 hours	4
129	Amikacin	0	0	1	1	0	1	0	Ampoule	J	J01GB06	Antiinfectives for systemic use	Late-onset sepsis	15 mg/Kg	IV	36/36 hours	4
129	Omeprazole	0	0	0	0	0	0	1	Am. Bottle	A	A02BC01	Alimentary tract and metabolism	Gastric residue	1.4 mg/Kg	IV	24/24 hours	11
129	Fluconazole	1	1	0	0	0	1	0	Injectable solution	J	J02AC01	Antiinfectives for systemic use	Antifungal prophylaxis	6.9 mg/Kg	IV	Twice week	1
129	Fentanyl	1	0	0	0	0	1	0	Ampoule	N	N02AB03	Nervous system	Pain	1.3 mcg/Kg	IV	ACM	13
129	Aminophylline	0	1	0	0	0	1	0	Ampoule	R	R03DA05	Respiratory system	Apnoea	1.2 mg/Kg	IV	12/12 hours	13
129	Meropenem	1	0	0	0	0	1	0	Am. Bottle	J	J01DH02	Antiinfectives for systemic use	Late-onset sepsis	17 mg/Kg	IV	12/12 hours	1
129	Dopamine	1	1	0	0	0	1	0	Ampoule	C	S01AA12	Cardiovascular system	Bradycardia	7 mcg/Kg/min	IV	Continuos	2
129	Meropenem	1	0	0	0	0	1	0	Am. Bottle	J	J01DH02	Antiinfectives for systemic use	Late-onset sepsis	17 mg/Kg	IV	24/24 hours	10
129	Domperidone	0	0	0	0	0	0	1	Suspension	A	A03FA03	Alimentary tract and metabolism	Regurgitation	0.24 mg/Kg	SOG	8/8 hours	9
129	Furosemide	0	0	0	0	0	0	0	Ampoule	C	C03CA01	Cardiovascular system	Oliguria	0.5 mg/Kg	IV	12/12 hours	3
129	Dobutamine	1	0	0	0	0	1	0	Ampoule	C	C01CA07	Cardiovascular system	Bradycardia	5 mcg/Kg/min	IV	Continuos	1
129	Midazolam	0	0	1	1	0	1	0	Ampoule	N	N05CD08	Nervous system	Sedation	0.3 mg/Kg	IV	Single dose	1
129	Caffeine	0	0	0	0	0	0	1	Solution	N	N06BC01	Nervous system	Apnoea	9.5 mg/Kg	SOG	24/24 hours	1
129	Caffeine	0	0	0	0	0	0	1	Solution	N	N06BC01	Nervous system	Apnoea	4.8 mg/Kg	SOG	24/24 hours	10
129	Ascorbic acid	0	0	0	0	0	0	0	Drops	A	A11GA01	Alimentary tract and metabolism	Supplementation	5 gotas	VO	24/24 hours	43
129	Vitamin A + D	0	0	0	0	0	0	0	Drops	A	A11A	Alimentary tract and metabolism	Supplementation	5 gotas	VO	24/24 hours	43
129	Furosemide	0	0	0	0	0	0	0	Ampoule	C	C03CA01	Cardiovascular system	Reduction of blood volume	0.9 mg/Kg	IV	Single dose	2
129	Domperidone	0	0	0	0	0	0	1	Suspension	A	A03FA03	Alimentary tract and metabolism	Regurgitation	0.2 mg/Kg	SOG	8/8 hours	39
129	Caffeine	0	0	0	0	0	0	1	Solution	N	N06BC01	Nervous system	Apnoea	4.3 mg/Kg	SOG	24/24 hours	32
129	Tricalcium phosphate 12,9%	0	0	0	0	0	0	1	Suspension	A	A12AA01	Alimentary tract and metabolism	Bone disease	100 mg/Kg	VO	12/12 hours	8
129	Ferrous sulfate	0	0	0	0	0	0	0	Drops	B	B03AA07	Blood and blood forming organs	Anemia	4 gotas	SOG	24/24 hours	24
129	Caffeine	0	0	0	0	0	0	1	Solution	N	N06BC01	Nervous system	Apnoea	4.2 mg/Kg	SOG	24/24 hours	13
129	Fentanyl	1	0	0	0	0	1	0	Ampoule	N	N02AB03	Nervous system	Pain	0.9 mcg/Kg	IV	ACM	14
129	Fentanyl	1	0	0	0	0	1	0	Ampoule	N	N02AB03	Nervous system	Pain	1 mcg/Kg	IV	ACM	1
129	Caffeine	0	0	0	0	0	0	1	Solution	N	N06BC01	Nervous system	Apnoea	4.3 mg/Kg	SOG	24/24 hours	13
129	Tricalcium phosphate 12,9%	0	0	0	0	0	0	1	Suspension	A	A12AA01	Alimentary tract and metabolism	Bone disease	64.5 mg/Kg	VO	12/12 hours	22
129	Caffeine	0	0	0	0	0	0	1	Solution	N	N06BC01	Nervous system	Apnoea	3.4 mg/Kg	SOG	24/24 hours	10
129	Ferrous sulfate	0	0	0	0	0	0	0	Drops	B	B03AA07	Blood and blood forming organs	Anemia	7gotas	SOG	24/24 hours	13
129	Ferrous sulfate	0	0	0	0	0	0	0	Drops	B	B03AA07	Blood and blood forming organs	Anemia	9gotas	SOG	24/24 hours	2
130	Amphotericine B	1	0	0	0	0	1	0	Am. Bottle	J	J02AA01	Antiinfectives for systemic use	Fungal sepsis	0.5 mg/Kg	IV	24/24 hours	11
130	Ascorbic acid	0	0	0	0	0	0	0	Drops	A	A11GA01	Alimentary tract and metabolism	Supplementation	5 gotas	VO	24/24 hours	11
130	Vitamin A + D	0	0	0	0	0	0	0	Drops	A	A11A	Alimentary tract and metabolism	Supplementation	5 gotas	VO	24/24 hours	11
130	Ferrous sulfate	0	0	0	0	0	0	0	Drops	B	B03AA07	Blood and blood forming organs	Anemia	13 gotas	SOG	24/24 hours	5
130	Ferrous sulfate	0	0	0	0	0	0	0	Drops	B	B03AA07	Blood and blood forming organs	Anemia	10 gotas	SOG	24/24 hours	2
130	Furosemide	0	0	0	0	0	0	0	Ampoule	C	C03CA01	Cardiovascular system	Reduction of blood volume	0.8 mg/Kg	IV	Single dose	1
131	Benzylpenicillin	0	1	0	0	0	1	0	Am. Bottle	J	J01CE01	Antiinfectives for systemic use	Early-onset sepsis	103.626 UI/Kg	IV	12/12 hours	11
131	Gentamicin	0	0	1	1	0	1	0	Ampoule	J	J01GB03	Antiinfectives for systemic use	Early-onset sepsis	4 mg/Kg	IV	24/24 hours	11
131	Fentanyl	1	0	0	0	0	1	0	Ampoule	N	N02AB03	Nervous system	Pain	1 mcg/Kg	IV	ACM	23
131	Phenobarbital	0	0	0	0	0	0	1	Ampoule	N	N03AA02	Nervous system	Seizures	2.5 mg/Kg	IV	12/12 hours	11
131	Dobutamine	1	0	0	0	0	1	0	Ampoule	C	C01CA07	Cardiovascular system	Hypotension	7 mcg/Kg/min	IV	Continuos	5
131	Dopamine	1	1	0	0	0	1	0	Ampoule	C	S01AA12	Cardiovascular system	Hypotension	5 mcg/Kg/min	IV	Continuos	4
131	Omeprazole	0	0	0	0	0	0	1	Am. Bottle	A	A02BC01	Alimentary tract and metabolism	Digestive bleeding	1 mg/Kg	IV	24/24 hours	7
131	Phenytoin	0	0	0	0	0	0	0	Ampoule	N	N03AB02	Nervous system	Seizures	10 mg/Kg	IV	Single dose	1
131	Phenytoin	0	0	0	0	0	0	0	Ampoule	N	N03AB02	Nervous system	Seizures	2.7 mg/Kg	IV	8/8 hours	1
131	Phenytoin	0	0	0	0	0	0	0	Ampoule	N	N03AB02	Nervous system	Seizures	2.5 mg/Kg	IV	12/12 hours	1
131	Dobutamine	1	0	0	0	0	1	0	Ampoule	C	C01CA07	Cardiovascular system	Bradycardia	5 mcg/Kg/min	IV	Continuos	2
131	Phenytoin	0	0	0	0	0	0	0	Ampoule	N	N03AB02	Nervous system	Seizures	1 mg/Kg	IV	12/12 hours	1
131	Furosemide	0	0	0	0	0	0	0	Ampoule	C	C03CA01	Cardiovascular system	Edema	1 mg/Kg	IV	Single dose	1
131	Phenytoin	0	0	0	0	0	0	0	Ampoule	N	N03AB02	Nervous system	Seizures	0.5 mg/Kg	IV	12/12 hours	1
131	Ascorbic acid	0	0	0	0	0	0	0	Drops	A	A11GA01	Alimentary tract and metabolism	Supplementation	5 gotas	VO	24/24 hours	19
131	Vitamin A + D	0	0	0	0	0	0	0	Drops	A	A11A	Alimentary tract and metabolism	Supplementation	5 gotas	VO	24/24 hours	19
131	Phenobarbital	0	0	0	0	0	0	1	Drops	N	N03AA02	Nervous system	Seizures	2.3 mg/Kg	SOG	12/12 hours	4
131	Epinephrine	0	1	0	0	1	1	0	Ampoule	R	R03AA01	Respiratory system	Bronchodilation	3mg	NBZ	Single dose	1
131	Domperidone	0	0	0	0	0	0	1	Suspension	A	A03FA03	Alimentary tract and metabolism	Regurgitation	0.3 mg/Kg	SOG	8/8 hours	5
131	Phenobarbital	0	0	0	0	0	0	1	Drops	N	N03AA02	Nervous system	Seizures	1.5 mg/Kg	SOG	12/12 hours	6
131	Phenobarbital	0	0	0	0	0	0	1	Drops	N	N03AA02	Nervous system	Seizures	1 mg/Kg	SOG	12/12 hours	3
131	Phenobarbital	0	0	0	0	0	0	1	Drops	N	N03AA02	Nervous system	Seizures	0.88 mg/Kg	SOG	12/12 hours	1
132	Benzylpenicillin	0	1	0	0	0	1	0	Am. Bottle	J	J01CE01	Antiinfectives for systemic use	Early-onset sepsis	87.168 UI/Kg	IV	12/12 hours	6
132	Gentamicin	0	0	1	1	0	1	0	Ampoule	J	J01GB03	Antiinfectives for systemic use	Early-onset sepsis	4.7 mg/Kg	IV	36/36 hours	6
132	Aminophylline	0	1	0	0	0	1	0	Ampoule	R	R03DA05	Respiratory system	Apnoea	1.5 mg/Kg	IV	12/12 hours	6
133	Alprostadil	0	0	0	0	0	0	1	Ampoule	C	C01EA01	Cardiovascular system	Coarctation of the aorta	0.01 mcg/Kg/min	IV	Continuos	10
133	Oxacilina	0	0	0	0	0	0	0	Am. Bottle	J	J01CF04	Antiinfectives for systemic use	Endocardite	46 mg/Kg	IV	6/6 hours	2
133	Gentamicin	0	0	1	1	0	1	0	Ampoule	J	J01GB03	Antiinfectives for systemic use	Endocardite	3.8 mg/Kg	IV	24/24 hours	2
133	Adenosin	0	0	0	0	0	0	0	Ampoule	C	C01EB10	Cardiovascular system	Tachycardia	0.08 mg/Kg	IV	ACM	10
133	Milrinone	1	0	0	0	0	1	0	Ampoule	C	C01CE02	Cardiovascular system	Heart failure	0.3 mcg/Kg/min	IV	Continuos	10
133	Omeprazole	0	0	0	0	0	0	1	Am. Bottle	A	A02BC01	Alimentary tract and metabolism	Stress ulcer prophylaxis	1.4 mg/Kg	IV	24/24 hours	7
133	Digoxine	0	0	0	0	0	0	0	Elixir	C	C01AA05	Cardiovascular system	Heart failure	5.3 mcg/Kg	SOG	12/12 hours	10
133	Fentanyl	1	0	0	0	0	1	0	Ampoule	N	N02AB03	Nervous system	Sedoanalgesia	1 mcg/Kg/h	IV	Continuos	1
133	Fentanyl	1	0	0	0	0	1	0	Ampoule	N	N02AB03	Nervous system	Sedoanalgesia	0.5 mcg/Kg/h	IV	Continuos	1
133	Fentanyl	1	0	0	0	0	1	0	Ampoule	N	N02AB03	Nervous system	Pain	1.3 mcg/Kg	IV	ACM	10
133	Midazolam	0	0	1	1	0	1	0	Ampoule	N	N05CD08	Nervous system	Sedation	0.2 mg/Kg	IV	ACM	2
134	Benzylpenicillin	0	0	1	0	0	1	0	Am. Bottle	J	J01CE01	Antiinfectives for systemic use	Early-onset sepsis	95.602 UI/Kg	IV	12/12 hours	3
134	Gentamicin	0	0	1	1	0	1	0	Ampoule	J	J01GB03	Antiinfectives for systemic use	Early-onset sepsis	5 mg/Kg	IV	48/48 hours	3
134	Dobutamine	1	0	0	0	0	1	0	Ampoule	C	C01CA07	Cardiovascular system	Bradycardia	15.8 mcg/Kg/min	IV	Continuos	1
134	Phytomenadione	0	0	0	0	0	0	0	Ampoule	B	B02BA	Blood and blood forming organs	Antihemorrhagic prophylaxis Bleeding	1 mg	IM	Single dose	1
134	Dobutamine	1	0	0	0	0	1	0	Ampoule	C	C01CA07	Cardiovascular system	Bradycardia	5 mcg/Kg/min	IV	Continuos	8
134	Dopamine	1	0	0	0	0	1	0	Ampoule	C	S01AA12	Cardiovascular system	Poor perfusion	4.6 mcg/Kg/min	IV	Continuos	1
134	Aminophylline	0	1	0	0	0	1	0	Ampoule	R	R03DA05	Respiratory system	Apnoea	1 mg/Kg	IV	12/12 hours	2
134	Midazolam	0	0	1	1	0	1	0	Ampoule	N	N05CD08	Nervous system	Sedation	0.15 mg/Kg	IV	ACM	26
134	Epinephrine	0	1	0	0	1	1	0	Ampoule	R	R03AA01	Respiratory system	Pulmonary bleeding	0.2 mg/Kg	COT	Single dose	1
134	Phytomenadione	0	0	0	0	0	0	0	Ampoule	B	B02BA	Blood and blood forming organs	Pulmonary bleeding	2 mg	IM	Single dose	1
134	Furosemide	0	0	0	0	0	0	0	Ampoule	C	C03CA01	Cardiovascular system	Reduction of blood volume	1 mg/Kg	IV	Single dose	7
134	Omeprazole	0	0	0	0	1	1	1	Am. Bottle	A	A02BC01	Alimentary tract and metabolism	Stress ulcer prophylaxis úlcera stress	0.9 mg/Kg	IV	24/24 hours	12
134	Phenobarbital	0	0	0	0	0	0	1	Ampoule	N	N03AA02	Nervous system	Seizures	20 mg/Kg	IV	Single dose	1
134	Dobutamine	1	0	0	0	0	1	0	Ampoule	C	C01CA07	Cardiovascular system	Bradycardia/Hypotension	10 mcg/Kg/min	IV	Continuos	1
134	Epinephrine	0	1	0	0	0	1	0	Ampoule	C	C01CA24	Cardiovascular system	Hypotension	1 mcg/Kg/min	IV	Continuos	2
134	Phenobarbital	0	0	0	0	0	0	1	Ampoule	N	N03AA02	Nervous system	Seizures	2.2 mg/Kg	IV	12/12 hours	14
134	Pancuronium	0	1	0	0	0	1	0	Ampoule	M	M03AC01	Musculo-skeletal system	Intubation	0.02 mcg/Kg	IV	Single dose	1
134	Epinephrine	0	1	0	0	0	1	0	Ampoule	C	C01CA24	Cardiovascular system	Hypotension	0.5 mcg/Kg/min	IV	Continuos	1
134	Fentanyl	1	0	0	0	0	1	0	Ampoule	N	N02AB03	Nervous system	Pain	1.1 mcg/Kg	IV	ACM	1
134	Cefepime	1	0	0	0	0	1	0	Am. Bottle	J	J01DE01	Antiinfectives for systemic use	Late-onset sepsis	30 mg/Kg	IV	12/12 hours	6
134	Amikacin	0	0	1	1	0	1	0	Ampoule	J	J01GB06	Antiinfectives for systemic use	Late-onset sepsis	17 mg/Kg	IV	48/48 hours	5
134	Epinephrine	0	1	0	0	0	1	0	Ampoule	R	R03AA01	Respiratory system	Hypotension	0.3 mcg/Kg/min	IV	Continuos	1
134	Epinephrine	0	1	0	0	0	1	0	Ampoule	R	R03AA01	Respiratory system	Hypotension	0.2 mcg/Kg/min	IV	Continuos	1
134	Phytomenadione	0	0	0	0	0	0	0	Ampoule	B	B02BA	Blood and blood forming organs	Bleeding	1 mg	IM	24/24 hours	5
134	Dobutamine	1	0	0	0	0	1	0	Ampoule	C	C01CA07	Cardiovascular system	Bradycardia/Hypotension	6.4 mcg/Kg/min	IV	Continuos	1
134	Dobutamine	1	0	0	0	0	1	0	Ampoule	C	C01CA07	Cardiovascular system	Bradycardia/Hypotension	8 mcg/Kg/min	IV	Continuos	1
134	Amikacin	0	0	1	1	0	1	0	Ampoule	J	J01GB06	Antiinfectives for systemic use	Late-onset sepsis	16.5 mg/Kg	IV	36/36 hours	1
134	Dopamine	1	1	0	0	0	1	0	Ampoule	C	S01AA12	Cardiovascular system	Hypotension	5 mcg/Kg/min	IV	Continuos	3
134	Fluconazole	1	1	0	0	0	1	0	Injectable solution	J	J02AC01	Antiinfectives for systemic use	Antifungal prophylaxis	6.6 mg/Kg	IV	Twice week	10
134	Meropenem	1	0	0	0	0	1	0	Am. Bottle	J	J01DH02	Antiinfectives for systemic use	Septic shock	44 mg/Kg	IV	8/8 hours	2
134	Domperidone	0	0	0	0	0	0	1	Suspension	A	A03FA03	Alimentary tract and metabolism	Regurgitation	0.3 mg/Kg	SOG	8/8 hours	20
134	Meropenem	1	0	0	0	0	1	0	Am. Bottle	J	J01DH02	Antiinfectives for systemic use	Septic shock	20 mg/Kg	IV	24/24 hours	6
134	Dopamine	1	1	0	0	0	1	0	Ampoule	C	S01AA12	Cardiovascular system	Hypotension	3 mcg/Kg/min	IV	Continuos	3
134	Vancomycin	0	0	0	1	0	1	0	Am. Bottle	J	J01XA01	Antiinfectives for systemic use	Late-onset sepsis	9.2 mg/Kg	IV	24/24 hours	6
134	Aminophylline	0	1	0	0	0	1	0	Ampoule	R	R03DA05	Respiratory system	Apnoea	0.9 mg/Kg	IV	12/12 hours	11
134	Aminophylline	0	1	0	0	0	1	0	Ampoule	R	R03DA05	Respiratory system	Apnoea	0.8 mg/Kg	IV	12/12 hours	9
134	Fluconazole	1	1	0	0	0	1	0	Injectable solution	J	J02AC01	Antiinfectives for systemic use	Antifungal prophylaxis	6 mg/Kg	IV	Twice week	10
134	Phenobarbital	0	0	0	0	0	0	1	Drops	N	N03AA02	Nervous system	Seizures	1.7 mg/Kg	SOG	12/12 hours	2
134	Meropenem	1	0	0	0	0	1	0	Am. Bottle	J	J01DH02	Antiinfectives for systemic use	Septic shock	17 mg/Kg	IV	12/12 hours	1
134	Vancomycin	0	0	0	0	0	0	0	Am. Bottle	J	J01XA01	Antiinfectives for systemic use	Septic shock	8.5 mg/Kg	IV	8/8 hours	13
134	Dexamethasone	0	1	0	0	0	1	0	Ampoule	H	H02AB02	Systemic hormonal preparations, excl. sex hormones and insulins	Extubation	0.2 mg/Kg	IV	12/12 hours	1
134	Meropenem	1	0	0	0	0	1	0	Am. Bottle	J	J01DH02	Antiinfectives for systemic use	Septic shock	21 mg/Kg	IV	8/8 hours	8
134	Amphotericine B	1	0	0	0	0	1	0	Am. Bottle	J	J02AA01	Antiinfectives for systemic use	Fungal sepsis	1 mg/Kg	IV	24/24 hours	12
134	Epinephrine	0	1	0	0	1	1	0	Ampoule	R	R03AA01	Respiratory system	Bronchodilation	3mg	NBZ	Single dose	3
134	Ascorbic acid	0	0	0	0	0	0	0	Drops	A	A11GA01	Alimentary tract and metabolism	Supplementation	5 gotas	VO	24/24 hours	26
134	Vitamin A + D	0	0	0	0	0	0	0	Drops	A	A11A	Alimentary tract and metabolism	Supplementation	5 gotas	VO	24/24 hours	26
134	Fentanyl	1	0	0	0	0	1	0	Ampoule	N	N02AB03	Nervous system	Pain	0.8 mcg/Kg	IV	ACM	25
134	Caffeine	0	0	0	0	0	0	1	Solution	N	N06BC01	Nervous system	Apnoea	4.2mg/Kg	SOG	24/24 hours	16
134	Furosemide	0	1	0	0	0	1	0	Ampoule	C	C03CA01	Cardiovascular system	Atelectasis	0.4 mg/Kg	IV	12/12 hours	9
134	Domperidone	0	0	0	0	0	0	1	Suspension	A	A03FA03	Alimentary tract and metabolism	Regurgitation	0.2 mg/Kg	SOG	8/8 hours	24
134	Amphotericine B	1	0	0	0	0	1	0	Am. Bottle	J	J02AA01	Antiinfectives for systemic use	Fungal sepsis	0.8 mg/Kg	IV	24/24 hours	4
134	Furosemide	0	1	0	0	0	1	0	Ampoule	C	C03CA01	Cardiovascular system	Atelectasis	0.2 mg/Kg	IV	12/12 hours	1
134	Dexamethasone	0	1	0	0	0	1	0	Ampoule	H	H02AB02	Systemic hormonal preparations, excl. sex hormones and insulins	Extubation	0.15 mg/Kg	IV	12/12 hours	3
134	Tricalcium phosphate 12,9%	0	0	0	0	0	0	1	Suspension	A	A12AA01	Alimentary tract and metabolism	Bone disease	77.4 mg/Kg	SOG	12/12 hours	12
134	Ferrous sulfate	0	0	0	0	0	0	0	Drops	B	B03AA07	Blood and blood forming organs	Supplementation	7 gotas	SOG	24/24 hours	5
134	Dobutamine	1	0	0	0	0	1	0	Ampoule	C	C01CA07	Cardiovascular system	Bradycardia	7.5 mcg/Kg/min	IV	Continuos	1
134	Meropenem	1	0	0	0	0	1	0	Am. Bottle	J	J01DH02	Antiinfectives for systemic use	Late-onset sepsis	38.8 mg/Kg	IV	8/8 hours	14
134	Naloxone	0	0	0	0	0	0	0	Ampoule	V	V03AB15	Todos outros produtos terapêuticos	Thoracic stiffness	0.1 mg/Kg	IV	ACM	1
134	Midazolam	0	0	1	0	0	1	0	Ampoule	N	N05CD08	Nervous system	Sedation	0.01 mg/Kg/min	IV	Continuos	1
134	Fenoterol	0	0	0	0	0	0	1	Drops	R	R03AC04	Respiratory system	Bronchodilation	2 gotas	NBZ	2/2 hours	1
134	Fenoterol	0	0	0	0	0	0	1	Drops	R	R03AC04	Respiratory system	Bronchodilation	3 gotas	NBZ	3/3 hours	13
134	Hydrocortisone	1	1	0	0	1	1	0	Am. Bottle	H	H02AB09	Systemic hormonal preparations, excl. sex hormones and insulins	Atelectasis	2.5 mg/Kg	IV	12/12 hours	4
134	Fentanyl	1	0	0	0	0	1	0	Ampoule	N	N02AB03	Nervous system	Sedoanalgesia	1 mcg/Kg/h	IV	Continuos	3
134	Furosemide	0	0	0	0	0	0	0	Ampoule	C	C03CA01	Cardiovascular system	Reduction of blood volume	0.9 mg/Kg	IV	Single dose	2
135	Caffeine	0	0	0	0	0	0	1	Solution	N	N06BC01	Nervous system	Apnoea	5 mg/Kg	SOG	24/24 hours	12
135	Ascorbic acid	0	0	0	0	0	0	0	Drops	A	A11GA01	Alimentary tract and metabolism	Supplementation	5 gotas	VO	24/24 hours	17
135	Vitamin A + D	0	0	0	0	0	0	0	Drops	A	A11A	Alimentary tract and metabolism	Supplementation	5 gotas	VO	24/24 hours	17
135	Aminophylline	0	0	0	0	0	0	0	Ampoule	R	R03DA05	Respiratory system	Apnoea	1.5 mg/Kg	IV	12/12 hours	1
135	Caffeine	0	0	0	0	0	0	1	Solution	N	N06BC01	Nervous system	Apnoea	3.9 mg/Kg	SOG	24/24 hours	5
135	Ferrous sulfate	0	0	0	0	0	0	0	Drops	B	B03AA07	Blood and blood forming organs	Supplementation	6 gotas	SOG	24/24 hours	1
136	Cefazolin	1	0	0	0	0	1	0	Am. Bottle	J	J01DB04	Antiinfectives for systemic use	Early-onset sepsis	24.5 mg/Kg	IV	12/12 hours	7
136	Gentamicin	0	0	1	1	0	1	0	Ampoule	J	J01GB03	Antiinfectives for systemic use	Early-onset sepsis	5.2 mg/Kg	IV	48/48 hours	7
136	Phytomenadione	0	0	0	0	0	0	0	Ampoule	B	B02BA	Blood and blood forming organs	Digestive bleeding	1 mg	IM	Single dose	1
136	Omeprazole	0	0	0	0	0	0	1	Am. Bottle	A	A02BC01	Alimentary tract and metabolism	Digestive bleeding	1 mg/Kg	IV	24/24 hours	4
136	Dobutamine	1	1	0	0	0	1	0	Ampoule	C	C01CA07	Cardiovascular system	Bradycardia	4.3 mcg/Kg/min	IV	Continuos	1
136	Aminophylline	0	1	0	0	0	1	0	Ampoule	R	R03DA05	Respiratory system	Apnoea	0.8 mg/Kg	IV	12/12 hours	8
136	Fluconazole	1	1	0	0	0	1	0	Injectable solution	J	J02AC01	Antiinfectives for systemic use	Antifungal prophylaxis	6 mg/Kg	IV	Twice week	9
136	Dobutamine	1	1	0	0	0	1	0	Ampoule	C	C01CA07	Cardiovascular system	Bradycardia	6 mcg/Kg/min	IV	Continuos	8
136	Furosemide	0	0	0	0	0	0	0	Ampoule	C	C03CA01	Cardiovascular system	Reduction of blood volume	1 mg/Kg	IV	Single dose	1
136	Dopamine	1	0	0	0	0	1	0	Ampoule	C	S01AA12	Cardiovascular system	Metabolic acidosis	4 mcg/Kg/min	IV	Continuos	6
136	Fentanyl	1	0	0	0	0	1	0	Ampoule	N	N02AB03	Nervous system	Pain	2 mcg/Kg	IV	Single dose	1
136	Fentanyl	1	0	0	0	0	1	0	Ampoule	N	N02AB03	Nervous system	Pain	1 mcg/Kg	IV	ACM	4
136	Meropenem	1	0	0	0	0	1	0	Am. Bottle	J	J01DH02	Antiinfectives for systemic use	Late-onset sepsis	37 mg/Kg	IV	8/8 hours	2
136	Furosemide	0	0	0	0	0	0	0	Ampoule	C	C03CA01	Cardiovascular system	Reduction of blood volume	0.5 mg/Kg	IV	8/8 hours	2
136	Polystyrene sulfonate	1	0	0	0	0	1	0	Powder	V	V03AE01	Todos outros produtos terapêuticos	Hyperkalemia	1g/Kg	SOG	6/6 hours	6
136	Sodium bicarbonate	0	1	0	0	0	1	0	Injectable solution	B	B05XA02	Blood and blood forming organs	Metabolic acidosis	8.3 mEq	IV	Continuos	1
136	Dobutamine	1	1	0	0	0	1	0	Ampoule	C	C01CA07	Cardiovascular system	Bradycardia	7.2 mcg/Kg/min	IV	Continuos	1
136	Dobutamine	1	1	0	0	0	1	0	Ampoule	C	C01CA07	Cardiovascular system	Bradycardia	10 mcg/Kg/min	IV	Continuos	2
136	Dobutamine	1	1	0	0	0	1	0	Ampoule	C	C01CA07	Cardiovascular system	Bradycardia	5 mcg/Kg/min	IV	Continuos	1
136	Meropenem	1	0	0	0	0	1	0	Am. Bottle	J	J01DH02	Antiinfectives for systemic use	Late-onset sepsis	20 mg/Kg	IV	24/24 hours	5
136	Dobutamine	1	1	0	0	0	1	0	Ampoule	C	C01CA07	Cardiovascular system	Bradycardia	12.8 mcg/Kg/min	IV	Continuos	3
136	Furosemide	0	1	0	0	0	1	0	Ampoule	C	C03CA01	Cardiovascular system	Reduction of blood volume	0.25 mg/Kg	IV	6/6 hours	1
136	Dopamine	1	1	0	0	0	1	0	Ampoule	C	S01AA12	Cardiovascular system	Bradycardia	6 mcg/Kg/min	IV	Continuos	3
136	Furosemide	0	1	0	0	0	1	0	Ampoule	C	C03CA01	Cardiovascular system	Reduction of blood volume	0.3 mg/Kg	IV	8/8 hours	2
136	Furosemide	0	1	0	0	0	1	0	Ampoule	C	C03CA01	Cardiovascular system	Reduction of blood volume	0.5 mg/Kg	IV	12/12 hours	1
136	Epinephrine	0	0	0	0	0	0	0	Ampoule	C	C01CA24	Cardiovascular system	Bradycardia	0.75 mg/Kg	IV	Single dose	1
137	Hydrochlorothiazide	0	0	0	0	0	0	1	Pill	C	C03AA03	Cardiovascular system	Pulmonary congestion	1 mg/Kg	SOG	12/12 hours	13
137	Spironolactone	0	0	0	0	0	0	1	Pill	C	C03DA01	Cardiovascular system	Atelectasis	1 mg/Kg	SOG	12/12 hours	13
137	Furosemide	0	1	0	0	0	1	0	Pill	C	C03CA01	Cardiovascular system	Pulmonary congestion	0.5 mg/kg	SOG	6/6 hours	3
137	Tricalcium phosphate 12,9%	0	0	0	0	0	0	1	Suspension	A	A12AA01	Alimentary tract and metabolism	Bone disease	25.8 mg/Kg	SOG	6/6 hours	32
137	Caffeine	0	0	0	0	0	0	1	Solution	N	N06BC01	Nervous system	Apnoea	5 mg/Kg	SOG	24/24 hours	13
137	Ascorbic acid	0	0	0	0	0	0	0	Drops	A	A11GA01	Alimentary tract and metabolism	Supplementation	5 gotas	VO	24/24 hours	30
137	Vitamin A + D	0	0	0	0	0	0	0	Drops	A	A11A	Alimentary tract and metabolism	Supplementation	5 gotas	VO	24/24 hours	36
137	Ibuprofen	1	1	0	0	0	1	0	Suspension	C	C01EB16	Cardiovascular system	Patent ductus arteriosus	4.5 mg/kg	SOG	24/24 hours	2
137	Domperidone	0	0	0	0	0	0	1	Suspension	A	A03FA03	Alimentary tract and metabolism	Regurgitation	0.25 mg/Kg	SOG	8/8 hours	35
137	Meropenem	1	0	0	0	0	1	0	Am. Bottle	J	J01DH02	Antiinfectives for systemic use	Pneumonia	40 mg/Kg	IV	8/8 hours	12
137	Dobutamine	1	1	0	0	0	1	0	Ampoule	C	C01CA07	Cardiovascular system	Poor perfusion	7.5 mcg/Kg/min	IV	Continuos	1
137	Fentanyl	1	0	0	0	0	1	0	Ampoule	N	N02AB03	Nervous system	Analgesia	1.3 mcg/Kg	IV	ACM	11
137	Dobutamine	1	1	0	0	0	1	0	Ampoule	C	C01CA07	Cardiovascular system	Poor perfusion	5 mcg/Kg/min	IV	Continuos	1
137	Furosemide	0	1	0	0	0	1	0	Ampoule	C	C03CA01	Cardiovascular system	Reduction of blood volume	1 mg/kg	IV	Single dose	3
137	Furosemide	0	1	0	0	0	1	0	Ampoule	C	C03CA01	Cardiovascular system	Pulmonary congestion	0.5 mg/kg	IV	24/24 hours	22
137	Potassium chloride	1	0	0	0	0	1	0	Solution	A	A12BA01	Alimentary tract and metabolism	Hypokalemia	1 mL	SOG	8/8 hours	2
137	Hydrochlorothiazide	0	0	0	0	0	0	1	Pill	C	C03AA03	Cardiovascular system	Pulmonary congestion	0.85 mg/Kg	SOG	12/12 hours	13
137	Spironolactone	0	0	0	0	0	0	1	Pill	C	C03DA01	Cardiovascular system	Atelectasis	0.85 mg/Kg	SOG	12/12 hours	13
137	Caffeine	0	0	0	0	0	0	1	Solution	N	N06BC01	Nervous system	Apnoea	4.5 mg/Kg	SOG	24/24 hours	18
137	Fentanyl	1	0	0	0	0	1	0	Ampoule	N	N02AB03	Nervous system	Analgesia	1.1 mcg/Kg	IV	ACM	23
137	Cefepime	1	0	0	0	0	1	0	Am. Bottle	J	J01DE01	Antiinfectives for systemic use	Late-onset sepsis	55 mg/Kg	IV	12/12 hours	5
137	Amikacin	0	0	1	1	0	1	0	Ampoule	J	J01GB06	Antiinfectives for systemic use	Late-onset sepsis	16 mg/Kg	IV	24/24 hours	7
137	Hydrochlorothiazide	0	0	0	0	0	0	1	Pill	C	C03AA03	Cardiovascular system	Pulmonary congestion	0.5 mg/Kg	SOG	12/12 hours	10
137	Spironolactone	0	0	0	0	0	0	1	Pill	C	C03DA01	Cardiovascular system	Atelectasis	0.5 mg/Kg	SOG	12/12 hours	10
137	Tricalcium phosphate 12,9%	0	0	0	0	0	0	1	Suspension	A	A12AA01	Alimentary tract and metabolism	Bone disease	0.2 mL	SOG	6/6 hours	5
137	Caffeine	0	0	0	0	0	0	1	Solution	N	N06BC01	Nervous system	Apnoea	4.1 mg/Kg	SOG	24/24 hours	5
137	Cefepime	1	0	0	0	0	1	0	Am. Bottle	J	J01DE01	Antiinfectives for systemic use	Late-onset sepsis	47 mg/Kg	IV	12/12 hours	2
137	Meropenem	1	0	0	0	0	1	0	Am. Bottle	J	J01DH02	Antiinfectives for systemic use	Pneumonia	38.6 mg/Kg	IV	8/8 hours	8
137	Tricalcium phosphate 12,9%	0	0	0	0	0	0	1	Suspension	A	A12AA01	Alimentary tract and metabolism	Bone disease	0.4 mL	SOG	6/6 hours	1
137	Vancomycin	0	0	0	1	0	1	0	Am. Bottle	J	J01XA01	Antiinfectives for systemic use	Pneumonia	14.5 mg/kg	IV	8/8 hours	5
137	Palivizumab	0	0	0	0	0	0	0	Am. Bottle	J	J06BB16	Antiinfectives for systemic use	Syncytial virus respiratory	16.7 mg/Kg	IM	Monthly	3
138	Cefazolin	1	0	0	0	0	1	0	Am. Bottle	J	J01DB04	Antiinfectives for systemic use	Early-onset sepsis	25 mg/Kg	IV	12/12 hours	7
138	Gentamicin	0	0	1	1	0	1	0	Ampoule	J	J01GB03	Antiinfectives for systemic use	Early-onset sepsis	4 mg/Kg	IV	24/24 hours	7
138	Furosemide	0	1	0	0	0	1	0	Ampoule	C	C03CA01	Cardiovascular system	Reduction of blood volume	1 mg/Kg	IV	Single dose	1
138	Cefepime	1	0	0	0	0	1	0	Am. Bottle	J	J01DE01	Antiinfectives for systemic use	Late-onset sepsis	45 mg/Kg	IV	12/12 hours	3
138	Amikacin	0	0	1	1	0	1	0	Ampoule	J	J01GB06	Antiinfectives for systemic use	Late-onset sepsis	15.3 mg/Kg	IV	36/36 hours	3
138	Paracetamol	1	0	0	0	0	1	0	Drops	N	N02BE01	Nervous system	Fever	3 gotas	SOG	ACM	20
138	Meropenem	1	0	0	0	0	1	0	Am. Bottle	J	J01DH02	Antiinfectives for systemic use	Late-onset sepsis	39.5 mg/Kg	IV	8/8 hours	16
138	Polymyxin B	0	0	1	0	0	1	0	Am. Bottle	J	J01XB02	Antiinfectives for systemic use	Late-onset sepsis	15.197 UI/Kg	IV	12/12 hours	16
138	Fentanyl	1	0	0	0	0	1	0	Ampoule	N	N02AB03	Nervous system	Pain	0.94 mcg/Kg	IV	ACM	1
138	Nystatin + Zinc oxid	0	0	0	0	0	0	1	Oint.	D	D01AA01	Dermatological	Rash		Tópica	2/2 hours	13
138	Domperidone	0	0	0	0	0	0	1	Suspension	A	A03FA03	Alimentary tract and metabolism	Regurgitation	0.25 mg/Kg	SOG	8/8 hours	12
138	Omeprazole	0	0	0	0	0	0	1	Am. Bottle	A	A02BC01	Alimentary tract and metabolism	Digestive bleeding	1 mg/Kg	IV	24/24 hours	10
139	Cefazolin	1	0	0	0	0	1	0	Am. Bottle	J	J01DB04	Antiinfectives for systemic use	Early-onset sepsis	23 mg/Kg	IV	12/12 hours	1
139	Gentamicin	0	0	1	1	0	1	0	Ampoule	J	J01GB03	Antiinfectives for systemic use	Early-onset sepsis	4.5 mg/Kg	IV	36/36 hours	1
139	Caffeine	0	0	0	0	0	0	1	Solution	N	N06BC01	Nervous system	Apnoea	4.5 mg/Kg	SOG	24/24 hours	1
139	Meropenem	1	0	0	0	0	1	0	Am. Bottle	J	J01DH02	Antiinfectives for systemic use	Enterocolitis	38 mg/Kg	IV	8/8 hours	15
139	Omeprazole	0	0	0	0	0	0	1	Am. Bottle	A	A02BC01	Alimentary tract and metabolism	Gastric residue	1 mg/Kg	IV	24/24 hours	1
139	Aminophylline	0	1	0	0	0	1	0	Ampoule	R	R03DA05	Respiratory system	Apnoea	1.4 mg/Kg	IV	8/8 hours	7
139	Ascorbic acid	0	0	0	0	0	0	0	Drops	A	A11GA01	Alimentary tract and metabolism	Supplementation	5 gotas	VO	24/24 hours	2
139	Vitamin A + D	0	0	0	0	0	0	0	Drops	A	A11A	Alimentary tract and metabolism	Supplementation	5 gotas	VO	24/24 hours	2
139	Furosemide	0	1	0	0	0	1	0	Ampoule	C	C03CA01	Cardiovascular system	Reduction of blood volume	1 mg/Kg	IV	Single dose	2
139	Tricalcium phosphate 12,9%	0	0	0	0	0	0	1	Suspension	A	A12AA01	Alimentary tract and metabolism	Bone disease	1.9 mL	SOG	24/24 hours	1
140	Fentanyl	1	0	0	0	0	1	0	Ampoule	N	N02AB03	Nervous system	Pain	1.25 mcg/Kg	IV	ACM	12
140	Aminophylline	0	1	0	0	0	1	0	Ampoule	R	R03DA05	Respiratory system	Apnoea	1.4 mg/Kg	IV	12/12 hours	13
140	Dobutamine	1	1	0	0	0	1	0	Ampoule	C	C01CA07	Cardiovascular system	Poor perfusion	6.5 mcg/Kg/min	IV	Continuos	1
140	Dobutamine	1	1	0	0	0	1	0	Ampoule	C	C01CA07	Cardiovascular system	Poor perfusion	5.7 mcg/Kg/min	IV	Continuos	2
140	Epinephrine	0	1	0	0	1	1	0	Ampoule	R	R03AA01	Respiratory system	Bronchodilation	3mg	NBZ	Single dose	1
140	Cefepime	1	0	0	0	0	1	0	Am. Bottle	J	J01DE01	Antiinfectives for systemic use	Late-onset sepsis	45 mg/Kg	IV	12/12 hours	13
140	Amikacin	0	0	1	1	0	1	0	Ampoule	J	J01GB06	Antiinfectives for systemic use	Late-onset sepsis	18 mg/Kg	IV	36/36 hours	8
140	Omeprazole	0	0	0	0	0	0	1	Am. Bottle	A	A02BC01	Alimentary tract and metabolism	Gastric residue	1.1 mg/Kg	IV	24/24 hours	3
140	Fentanyl	1	0	0	0	0	1	0	Ampoule	N	N02AB03	Nervous system	Pain	0.9 mcg/Kg	IV	ACM	6
140	Amikacin	0	0	1	1	0	1	0	Ampoule	J	J01GB06	Antiinfectives for systemic use	Late-onset sepsis	18 mg/Kg	IV	24/24 hours	5
140	Furosemide	0	1	0	0	0	1	0	Ampoule	C	C03CA01	Cardiovascular system	Desaturations	0.5 mg/Kg	IV	Single dose	1
140	Caffeine	0	0	0	0	0	0	1	Solution	N	N06BC01	Nervous system	Apnoea	5.2 mg/Kg	SOG	24/24 hours	5
140	Furosemide	0	1	0	0	0	1	0	Ampoule	C	C03CA01	Cardiovascular system	Reduction of blood volume	0.4 mg/Kg	IV	12/12 hours	1
140	Furosemide	0	1	0	0	0	1	0	Ampoule	C	C03CA01	Cardiovascular system	Reduction of blood volume	0.5 mg/Kg	IV	8/8 hours	2
140	Furosemide	0	1	0	0	0	1	0	Ampoule	C	C03CA01	Cardiovascular system	Reduction of blood volume	0.24 mg/Kg	IV	6/6 hours	2
140	Meropenem	1	0	0	0	0	1	0	Am. Bottle	J	J01DH02	Antiinfectives for systemic use	Enterocolitis	39 mg/Kg	IV	8/8 hours	7
140	Caffeine	0	0	0	0	0	0	1	Solution	N	N06BC01	Nervous system	Apnoea	4.7 mg/Kg	SOG	24/24 hours	13
140	Fentanyl	1	0	0	0	0	1	0	Ampoule	N	N02AB03	Nervous system	Pain	0.8 mcg/Kg	IV	ACM	12
140	Furosemide	0	1	0	0	0	1	0	Ampoule	C	C03CA01	Cardiovascular system	Desaturations	0.23 mg/Kg	IV	6/6 hours	2
140	Ascorbic acid	0	0	0	0	0	0	0	Drops	A	A11GA01	Alimentary tract and metabolism	Supplementation	5 gotas	VO	24/24 hours	18
140	Vitamin A + D	0	0	0	0	0	0	0	Drops	A	A11A	Alimentary tract and metabolism	Supplementation	5 gotas	VO	24/24 hours	18
140	Furosemide	0	1	0	0	0	1	0	Ampoule	C	C03CA01	Cardiovascular system	Desaturations	0.23 mg/Kg	IV	12/12 hours	1
140	Phytomenadione	0	0	0	0	0	0	0	Ampoule	B	B02BA	Blood and blood forming organs	Antihemorrhagic prophylaxis Bleeding	1 mg	IM	Single dose	2
140	Dexamethasone	0	1	0	0	1	1	0	Eye drops	S	S01BA01	Sensory organs	Traumatized narina	1 gota	Nasal	8/8 hours	3
140	Dobutamine	1	1	0	0	0	1	0	Ampoule	C	C01CA07	Cardiovascular system	Bradycardia	7 mcg/Kg/min	IV	Continuos	2
140	Domperidone	0	0	0	0	0	0	1	Suspension	A	A03FA03	Alimentary tract and metabolism	Regurgitation	0.3 mg/Kg	SOG	8/8 hours	10
140	Dobutamine	1	1	0	0	0	1	0	Ampoule	C	C01CA07	Cardiovascular system	Bradycardia	5 mcg/Kg/min	IV	Continuos	1
140	Caffeine	0	0	0	0	0	0	1	Solution	N	N06BC01	Nervous system	Apnoea	4.1 mg/Kg	SOG	24/24 hours	3
140	Ferrous sulfate	0	0	0	0	0	0	0	Drops	B	B03AA07	Blood and blood forming organs	Anemia	4 gotas	SOG	24/24 hours	1
141	Aminophylline	0	1	0	0	0	1	0	Ampoule	R	R03DA05	Respiratory system	Apnoea	1.4 mg/Kg	IV	24/24 hours	2
141	Aminophylline	0	1	0	0	0	1	0	Ampoule	R	R03DA05	Respiratory system	Apnoea	1.4 mg/Kg	IV	12/12 hours	2
141	Caffeine	0	0	0	0	0	0	1	Solution	N	N06BC01	Nervous system	Apnoea	4.7 mg/Kg	SOG	24/24 hours	2
142	Cefazolin	1	0	0	0	0	1	0	Am. Bottle	J	J01DB04	Antiinfectives for systemic use	Early-onset sepsis	21.5 mg/Kg	IV	8/8 hours	9
142	Gentamicin	0	0	1	1	0	1	0	Ampoule	J	J01GB03	Antiinfectives for systemic use	Early-onset sepsis	4.3 mg/Kg	IV	48/48 hours	1
142	Phytomenadione	0	0	0	0	0	0	0	Ampoule	B	B02BA	Blood and blood forming organs	Digestive bleeding	1 mg	IM	Single dose	1
142	Omeprazole	0	0	0	0	0	0	1	Am. Bottle	A	A02BC01	Alimentary tract and metabolism	Digestive bleeding	1 mg/Kg	IV	24/24 hours	8
142	Gentamicin	0	0	1	1	0	1	0	Ampoule	J	J01GB03	Antiinfectives for systemic use	Early-onset sepsis	4.3 mg/Kg	IV	36/36 hours	8
142	Ketoconazole	1	0	0	0	0	1	0	Oint.	D	D01AC08	Dermatological	Skin infection		Tópica	6/6 hours	4
143	Benzylpenicillin	0	0	1	0	0	1	0	Am. Bottle	J	J01CE01	Antiinfectives for systemic use	Congenital syphilis	85.291 UI/Kg	IV	12/12 hours	3
144	Fentanyl	1	0	0	0	0	1	0	Ampoule	N	N02AB03	Nervous system	Analgesia	1 mcg/Kg	IV	ACM	8
144	Omeprazole	0	0	0	0	0	0	1	Am. Bottle	A	A02BC01	Alimentary tract and metabolism	Gastric residue	1 mg/kg	IV	24/24 hours	14
144	Epinephrine	0	1	0	0	1	1	0	Ampoule	R	R03AK01	Respiratory system	Extubation	3 mg	NBZ	Single dose	3
144	Dexamethasone	0	1	0	0	0	1	0	Ampoule	H	H02AB02	Systemic hormonal preparations, excl. sex hormones and insulins	Extubation	0.2 mg/kg	IV	12/12 hours	1
144	Cefepime	1	0	0	0	0	1	0	Am. Bottle	J	J01DE01	Antiinfectives for systemic use	Pneumonia	28 mg/Kg	IV	12/12 hours	6
144	Amikacin	0	0	1	1	0	1	0	Ampoule	J	J01GB06	Antiinfectives for systemic use	Pneumonia	15.5 mg/Kg	IV	24/24 hours	6
144	Midazolam	0	0	1	1	0	1	0	Ampoule	N	N05CD08	Nervous system	Sedation	0.14 mg/Kg	IV	ACM	5
144	Dobutamine	1	0	0	0	0	1	0	Ampoule	C	C01CA07	Cardiovascular system	Poor perfusion	7 mcg/Kg/min	IV	Continuos	1
144	Phytomenadione	0	0	0	0	0	0	0	Ampoule	B	B02BA	Blood and blood forming organs	Pulmonary bleeding	1 mg	IM	Single dose	1
144	Dobutamine	1	0	0	0	0	1	0	Ampoule	C	C01CA07	Cardiovascular system	Poor perfusion	10 mcg/Kg/min	IV	Continuos	2
144	Domperidone	0	0	0	0	0	0	1	Suspension	A	A03FA03	Alimentary tract and metabolism	Regurgitation	0.3 mg/Kg	SOG	8/8 hours	2
144	Fentanyl	1	0	0	0	0	1	0	Ampoule	N	N02AB03	Nervous system	Analgesia	0.8 mcg/Kg	IV	ACM	6
144	Midazolam	0	0	1	1	0	1	0	Ampoule	N	N05CD08	Nervous system	Sedation	0.1 mg/Kg	IV	ACM	7
144	Cefepime	1	0	0	0	0	1	0	Am. Bottle	J	J01DE01	Antiinfectives for systemic use	Pneumonia	30 mg/Kg	IV	12/12 hours	5
144	Amikacin	0	0	1	1	0	1	0	Ampoule	J	J01GB06	Antiinfectives for systemic use	Pneumonia	16.8 mg/Kg	IV	24/24 hours	5
144	Cefalexin	1	1	0	0	0	1	0	Suspension	J	J01DB01	Antiinfectives for systemic use	Hydronephrosis	14 mg/kg	SOG	24/24 hours	17
144	Vitamin A + D	0	0	0	0	0	0	0	Drops	A	A11A	Alimentary tract and metabolism	Supplementation	5 gotas	SOG	24/24 hours	12
144	Ascorbic acid	0	0	0	0	0	0	0	Drops	A	A11GA01	Alimentary tract and metabolism	Supplementation	5 gotas	SOG	24/24 hours	46
144	Furosemide	0	0	0	0	0	0	0	Pill	C	C03CA01	Cardiovascular system	Pulmonary hyperflow	0.45 mg/Kg	SOG	12/12 hours	4
144	Polyvitamin	0	0	0	0	0	0	0	Drops	A	A11A	Alimentary tract and metabolism	Supplementation	2 gotas	SOG	24/24 hours	3
144	Ferrous sulfate	0	0	0	0	0	0	0	Drops	B	B03AA07	Blood and blood forming organs	Supplementation	6 gotas	SOG	24/24 hours	1
144	Beclometasone	1	0	0	0	0	1	0	Aerossol	R	R03BA01	Respiratory system	Granuloma	1 inalação	NBZ	Single dose	1
144	Salbutamol	1	0	0	0	0	1	0	Aerossol	R	R03AC02	Respiratory system	Bronchodilation	2 jatos	NBZ	8/8 hours	1
144	Vitamin A + D	0	0	0	0	0	0	0	Drops	A	A11A	Alimentary tract and metabolism	Supplementation	2 gotas	SOG	24/24 hours	24
144	Salbutamol	1	0	0	0	0	1	0	Aerossol	R	R03AC02	Respiratory system	Bronchodilation	2 jatos	NBZ	4/4 hours	4
144	Meropenem	1	0	0	0	0	1	0	Am. Bottle	J	J01DH02	Antiinfectives for systemic use	Late-onset sepsis	21 mg/Kg	IV	8/8 hours	11
144	Beclometasone	1	0	0	0	0	1	0	Aerossol	R	R03BA01	Respiratory system	Granuloma	1 inalação	NBZ	12/12 hours	2
144	Fentanyl	1	0	0	0	0	1	0	Ampoule	N	N02AB03	Nervous system	Analgesia	0.93 mcg/Kg	IV	ACM	11
144	Dobutamine	1	0	0	0	0	1	0	Ampoule	C	C01CA07	Cardiovascular system	Poor perfusion	5 mcg/Kg/min	IV	Continuos	1
144	Epinephrine	0	1	0	0	1	1	0	Ampoule	R	R03AK01	Respiratory system	Bronchodilation	5 mg	NBZ	Single dose	1
144	Cefalexin	1	1	0	0	0	1	0	Suspension	J	J01DB01	Antiinfectives for systemic use	Tracheomalacia	64.5 mg/Kg	SOG	24/24 hours	11
144	Dexamethasone	0	1	0	0	0	1	0	Ampoule	H	H02AB02	Systemic hormonal preparations, excl. sex hormones and insulins	Granuloma	0.32 mg/kg	IV	12/12 hours	2
144	Salbutamol	1	0	0	0	0	1	0	Aerossol	R	R03AC02	Respiratory system	Bronchodilation	2 jatos	NBZ	6/6 hours	3
144	Midazolam	0	0	1	1	0	1	0	Ampoule	N	N05CD08	Nervous system	Sedation	0.2 mg/Kg	Nasal	ACM	3
144	Fentanyl	1	0	0	0	0	1	0	Ampoule	N	N02AB03	Nervous system	Sedoanalgesia	1.5 mcg/Kg/h	IV	Continuos	2
144	Midazolam	0	0	1	1	0	1	0	Ampoule	N	N05CD08	Nervous system	Sedation	0.2 mg/Kg/h	IV	Continuos	2
144	Ciprofloxacin	1	0	0	0	0	1	0	Injectable solution	J	J01MA02	Antiinfectives for systemic use	Late-onset sepsis	20 mg/kg	IV	12/12 hours	2
144	Midazolam	0	0	1	1	0	1	0	Ampoule	N	N05CD08	Nervous system	Sedation	0.2 mg/Kg	IV	ACM	1
145	Cefazolin	1	0	0	0	0	1	0	Am. Bottle	J	J01DB04	Antiinfectives for systemic use	Early-onset sepsis	23 mg/Kg	IV	12/12 hours	9
145	Gentamicin	0	0	1	1	0	1	0	Ampoule	J	J01GB03	Antiinfectives for systemic use	Early-onset sepsis	4 mg/Kg	IV	24/24 hours	9
145	Fentanyl	1	0	0	0	0	1	0	Ampoule	N	N02AB03	Nervous system	Pain		IV	ACM	1
145	Phenobarbital	0	0	0	0	0	0	1	Ampoule	N	N03AA02	Nervous system	Seizures	19.2 mg/Kg	IV	Single dose	1
145	Phenobarbital	0	0	0	0	0	0	1	Ampoule	N	N03AA02	Nervous system	Seizures	2.3 mg/Kg	IV	12/12 hours	3
145	Dobutamine	1	0	0	0	0	1	0	Ampoule	C	C01CA07	Cardiovascular system	Metabolic acidosis	7 mcg/Kg/min	IV	Continuos	2
145	Dobutamine	1	0	0	0	0	1	0	Ampoule	C	C01CA07	Cardiovascular system	Metabolic acidosis	4.2 mcg/Kg/min	IV	Continuos	2
145	Phenobarbital	0	0	0	0	0	0	1	Ampoule	N	N03AA02	Nervous system	Seizures	2 mg/Kg	IV	12/12 hours	6
145	Epinephrine	0	1	0	0	1	1	0	Ampoule	R	R03AA01	Respiratory system	Bronchodilation	3mg	NBZ	Single dose	1
145	Phenobarbital	0	0	0	0	1	1	0	Drops	N	N03AA02	Nervous system	Seizures	2 mg/Kg	SOG	12/12 hours	1
145	Vitamin A + D	0	0	0	0	0	0	0	Drops	A	A11A	Alimentary tract and metabolism	Supplementation	5 gotas	SOG	24/24 hours	3
145	Phenobarbital	0	0	0	0	0	0	1	Drops	N	N03AA02	Nervous system	Seizures	1.5 mg/Kg	SOG	12/12 hours	2
146	Omeprazole	0	0	0	0	0	0	1	Am. Bottle	A	A02BC01	Alimentary tract and metabolism	Gastric residue	1 mg/Kg	IV	24/24 hours	2
147	Cefazolin	1	0	0	0	0	1	0	Am. Bottle	J	J01DB04	Antiinfectives for systemic use	Early-onset sepsis	22.7 mg/Kg	IV	12/12 hours	3
147	Gentamicin	0	0	1	1	0	1	0	Ampoule	J	J01GB03	Antiinfectives for systemic use	Early-onset sepsis	4.5 mg/Kg	IV	36/36 hours	3
147	Aminophylline	0	1	0	0	0	1	0	Ampoule	R	R03DA05	Respiratory system	Apnoea	1.5 mg/Kg	IV	12/12 hours	11
147	Epinephrine	0	1	0	0	1	1	0	Ampoule	R	R03AA01	Respiratory system	Bronchodilation	3mg	NBZ	Single dose	1
147	Domperidone	0	0	0	0	0	0	1	Suspension	A	A03FA03	Alimentary tract and metabolism	Regurgitation	0.23 mg/Kg	SOG	8/8 hours	22
147	Cefepime	1	0	0	0	0	1	0	Am. Bottle	J	J01DE01	Antiinfectives for systemic use	Late-onset sepsis	45 mg/Kg	IV	12/12 hours	4
147	Amikacin	0	0	1	1	0	1	0	Ampoule	J	J01GB06	Antiinfectives for systemic use	Late-onset sepsis	18 mg/Kg	IV	36/36 hours	4
147	Phenobarbital	0	0	0	0	0	0	1	Ampoule	N	N03AA02	Nervous system	Seizures	20 mg/Kg	IV	Single dose	1
147	Fentanyl	1	0	0	0	0	1	0	Ampoule	N	N02AB03	Nervous system	Sedation	0.8 mcg/Kg	IV	ACM	10
147	Phenobarbital	0	0	0	0	0	0	1	Ampoule	N	N03AA02	Nervous system	Seizures	10 mg/Kg	IV	Single dose	1
147	Phenobarbital	0	0	0	0	0	0	1	Ampoule	N	N03AA02	Nervous system	Seizures	2.3 mg/Kg	IV	12/12 hours	10
147	Meropenem	1	0	0	0	0	1	0	Am. Bottle	J	J01DH02	Antiinfectives for systemic use	Late-onset sepsis	38.2 mg/Kg	IV	8/8 hours	10
147	Vancomycin	0	0	1	1	0	1	0	Am. Bottle	J	J01XA01	Antiinfectives for systemic use	Late-onset sepsis	14.7 mg/kg	IV	12/12 hours	10
147	Furosemide	0	1	0	0	0	1	0	Ampoule	C	C03CA01	Cardiovascular system	Reduction of blood volume	1 mg/Kg	IV	Single dose	3
147	Caffeine	0	0	0	0	0	0	1	Solution	N	N06BC01	Nervous system	Apnoea	10 mg/Kg	SOG	24/24 hours	2
147	Ascorbic acid	0	0	0	0	0	0	0	Drops	A	A11GA01	Alimentary tract and metabolism	Supplementation	5 gotas	VO	24/24 hours	13
147	Vitamin A + D	0	0	0	0	0	0	0	Drops	A	A11A	Alimentary tract and metabolism	Supplementation	5 gotas	VO	24/24 hours	13
147	Phenobarbital	0	0	0	0	0	0	1	Ampoule	N	N03AA02	Nervous system	Seizures	1.1 mg/Kg	IV	12/12 hours	1
147	Caffeine	0	0	0	0	0	0	1	Solution	N	N06BC01	Nervous system	Apnoea	8.7 mg/Kg	SOG	24/24 hours	11
147	Fentanyl	1	0	0	0	0	1	0	Ampoule	N	N02AB03	Nervous system	Pain	0.9 mcg/Kg	IV	ACM	6
147	Phenobarbital	0	0	0	0	0	0	1	Drops	N	N03AA02	Nervous system	Seizures	1.1 mg/Kg	SOG	Manhã	1
147	Phenobarbital	0	0	0	0	0	0	1	Drops	N	N03AA02	Nervous system	Seizures	1.7 mg/Kg	SOG	Noite	1
147	Phenobarbital	0	0	0	0	0	0	1	Drops	N	N03AA02	Nervous system	Seizures	1.1 mg/Kg	SOG	12/12 hours	2
148	Cefazolin	1	0	0	0	0	1	0	Am. Bottle	J	J01DB04	Antiinfectives for systemic use	Early-onset sepsis	26 mg/Kg	IV	12/12 hours	3
148	Gentamicin	0	0	1	1	0	1	0	Ampoule	J	J01GB03	Antiinfectives for systemic use	Early-onset sepsis	4 mg/Kg	IV	12/12 hours	1
148	Gentamicin	0	0	1	1	0	1	0	Ampoule	J	J01GB03	Antiinfectives for systemic use	Early-onset sepsis	4 mg/Kg	IV	24/24 hours	2
148	Omeprazole	0	0	0	0	0	0	1	Am. Bottle	A	A02BC01	Alimentary tract and metabolism	Gastric residue	1 mg/Kg	IV	24/24 hours	2
149	Cefazolin	1	0	0	0	0	1	0	Am. Bottle	J	J01DB04	Antiinfectives for systemic use	Early-onset sepsis	26 mg/Kg	IV	12/12 hours	5
149	Gentamicin	0	0	1	1	0	1	0	Ampoule	J	J01GB03	Antiinfectives for systemic use	Early-onset sepsis	3.9 mg/Kg	IV	24/24 hours	5
149	Fentanyl	1	0	0	0	0	1	0	Ampoule	N	N02AB03	Nervous system	Pain	0.9 mcg/Kg	IV	ACM	5
149	Epinephrine	0	1	0	0	1	1	0	Ampoule	R	R03AA01	Respiratory system	Bronchodilation	3mg	NBZ	Single dose	1
149	Domperidone	0	0	0	0	0	0	1	Suspension	A	A03FA03	Alimentary tract and metabolism	Regurgitation	0.24 mg/Kg	SOG	8/8 hours	1
150	Cefazolin	1	0	0	0	0	1	0	Am. Bottle	J	J01DB04	Antiinfectives for systemic use	Early-onset sepsis	21.5 mg/Kg	IV	12/12 hours	9
150	Gentamicin	0	0	1	1	0	1	0	Ampoule	J	J01GB03	Antiinfectives for systemic use	Early-onset sepsis	4.3 mg/Kg	IV	36/36 hours	9
150	Lung surfactan	0	0	0	0	0	0	0	Solution	R	R07AA	Respiratory system	Respiratory Distress Syndrome	99 mg/Kg	COT	Single dose	1
150	Aminophylline	0	1	0	0	0	1	0	Ampoule	R	R03DA05	Respiratory system	Apnoea	1.5 mg/Kg	IV	12/12 hours	9
150	Epinephrine	0	1	0	0	1	1	0	Ampoule	R	R03AA01	Respiratory system	Extubation	3mg	NBZ	Single dose	1
150	Domperidone	0	0	0	0	0	0	1	Suspension	A	A03FA03	Alimentary tract and metabolism	Regurgitation	0.3 mg/Kg	SOG	8/8 hours	10
150	Omeprazole	0	0	0	0	0	0	1	Am. Bottle	A	A02BC01	Alimentary tract and metabolism	Gastric residue	0.9 mg/Kg	IV	24/24 hours	6
150	Caffeine	0	0	0	0	0	0	1	Solution	N	N06BC01	Nervous system	Apnoea	10 mg/Kg	SOG	24/24 hours	2
150	Ascorbic acid	0	0	0	0	0	0	0	Drops	A	A11GA01	Alimentary tract and metabolism	Supplementation	5 gotas	SOG	24/24 hours	1
150	Vitamin A + D	0	0	0	0	0	0	0	Drops	A	A11A	Alimentary tract and metabolism	Supplementation	2 gotas	SOG	24/24 hours	1
151	Cefazolin	1	0	0	0	0	1	0	Am. Bottle	J	J01DB04	Antiinfectives for systemic use	Early-onset sepsis	24 mg/Kg	IV	12/12 hours	5
151	Gentamicin	0	0	1	1	0	1	0	Ampoule	J	J01GB03	Antiinfectives for systemic use	Early-onset sepsis	4.5mg/Kg	IV	48/48 hours	5
151	Dobutamine	1	1	0	0	0	1	0	Ampoule	C	C01CA07	Cardiovascular system	Bradycardia	5 mcg/Kg/min	IV	Continuos	8
151	Fentanyl	1	0	0	0	0	1	0	Ampoule	N	N02AB03	Nervous system	Pain	1 mcg/Kg	IV	ACM	24
151	Phytomenadione	0	0	0	0	0	0	0	Ampoule	B	B02BA	Blood and blood forming organs	Pulmonary bleeding	1 mg	IM	Single dose	2
151	Meropenem	1	0	0	0	0	1	0	Am. Bottle	J	J01DH02	Antiinfectives for systemic use	Late-onset sepsis	35.4 mg/Kg	IV	8/8 hours	2
151	Cefepime	1	0	0	0	0	1	0	Am. Bottle	J	J01DE01	Antiinfectives for systemic use	Late-onset sepsis	25.5 mg/Kg	IV	12/12 hours	1
151	Amikacin	0	0	1	1	0	1	0	Ampoule	J	J01GB06	Antiinfectives for systemic use	Late-onset sepsis	14.1 mg/Kg	IV	36/36 hours	1
151	Cefepime	1	0	0	0	0	1	0	Am. Bottle	J	J01DE01	Antiinfectives for systemic use	Late-onset sepsis	32 mg/Kg	IV	12/12 hours	10
151	Amikacin	0	0	1	1	0	1	0	Ampoule	J	J01GB06	Antiinfectives for systemic use	Late-onset sepsis	18 mg/Kg	IV	36/36 hours	9
151	Dobutamine	1	1	0	0	0	1	0	Ampoule	C	C01CA07	Cardiovascular system	Bradycardia	7 mcg/Kg/min	IV	Continuos	4
151	Neomycin + bacitracin	0	0	0	0	0	0	0	Oint.	D	D06AX04	Dermatological	Skin infection		Tópica	12/12 hours	3
151	Dobutamine	1	1	0	0	0	1	0	Ampoule	C	C01CA07	Cardiovascular system	Bradycardia	4mcg/Kg/min	IV	Continuos	1
151	Fluconazole	1	1	0	0	0	1	0	Injectable solution	J	J02AC01	Antiinfectives for systemic use	Antifungal prophylaxis	6.4 mg/Kg	IV	24/24 hours	14
151	Furosemide	0	1	0	0	0	1	0	Ampoule	C	C03CA01	Cardiovascular system	Reduction of blood volume	0.5 mg/Kg	IV	12/12 hours	11
151	Ascorbic acid	0	0	0	0	0	0	0	Drops	A	A11GA01	Alimentary tract and metabolism	Supplementation	5 gotas	VO	24/24 hours	74
151	Vitamin A + D	0	0	0	0	0	0	0	Drops	A	A11A	Alimentary tract and metabolism	Supplementation	2 gotas	VO	24/24 hours	74
151	Caffeine	0	0	0	0	0	0	1	Solution	N	N06BC01	Nervous system	Apnoea	9.6 mg/Kg	SOG	24/24 hours	1
151	Caffeine	0	0	0	0	0	0	1	Solution	N	N06BC01	Nervous system	Apnoea	4.3 mg/Kg	SOG	24/24 hours	28
151	Fluconazole	1	1	0	0	0	1	0	Injectable solution	J	J02AC01	Antiinfectives for systemic use	Antifungal prophylaxis	6 mg/Kg	IV	Twice week	5
151	Furosemide	0	1	0	0	0	1	0	Ampoule	C	C03CA01	Cardiovascular system	Reduction of blood volume	1 mg/Kg	IV	Single dose	6
151	Dexamethasone	0	1	0	0	0	1	0	Ampoule	H	H02AB02	Systemic hormonal preparations, excl. sex hormones and insulins	Bronchopulmonary dysplasia	0.13 mg/Kg	IV	12/12 hours	2
151	Dexamethasone	0	1	0	0	0	1	0	Solution	H	H02AB02	Systemic hormonal preparations, excl. sex hormones and insulins	Bronchopulmonary dysplasia	0.05 mg/Kg	SOG	12/12 hours	4
151	Furosemide	0	0	0	0	0	0	1	Pill	C	C03CA01	Cardiovascular system	Bronchopulmonary dysplasia	1.1 mg/Kg	SOG	24/24 hours	10
151	Tricalcium phosphate 12,9%	0	0	0	0	0	0	1	Suspension	A	A12AA01	Alimentary tract and metabolism	Bone disease	96mg/Kg	SOG	12/12 hours	63
151	Ferrous sulfate	0	0	0	0	0	0	0	Drops	B	B03AA07	Blood and blood forming organs	Anemia	5 gotas	SOG	24/24 hours	62
151	Meropenem	1	0	0	0	0	1	0	Am. Bottle	J	J01DH02	Antiinfectives for systemic use	Pneumonia	37.6 mg/Kg	IV	8/8 hours	12
151	Fentanyl	1	0	0	0	0	1	0	Ampoule	N	N02AB03	Nervous system	Pain	1.5 mcg/Kg	IV	Single dose	1
151	Midazolam	0	0	1	1	0	1	0	Ampoule	N	N05CD08	Nervous system	Sedation	0.3 mg/Kg	IV	Single dose	1
151	Hydrochlorothiazide	0	0	0	0	0	0	1	Pill	C	C03AA03	Cardiovascular system	Bronchopulmonary dysplasia	0.6 mg/Kg	SOG	12/12 hours	37
151	Dexamethasone	0	1	0	0	0	1	0	Ampoule	H	H02AB02	Systemic hormonal preparations, excl. sex hormones and insulins	Bronchopulmonary dysplasia	0.07 mg/Kg	IV	12/12 hours	4
151	Palivizumab	0	0	0	0	0	0	0	Am. Bottle	J	J06BB16	Antiinfectives for systemic use	Syncytial virus respiratory	15 mg/Kg	IM	Monthly	47
151	Caffeine	0	0	0	0	0	0	1	Solution	N	N06BC01	Nervous system	Apnoea	4.8 mg/Kg	SOG	24/24 hours	26
151	Dexamethasone	0	1	0	0	0	1	0	Ampoule	H	H02AB02	Systemic hormonal preparations, excl. sex hormones and insulins	Bronchopulmonary dysplasia	0.025 mg/Kg	IV	12/12 hours	4
151	Beclometasone	1	1	0	0	0	1	0	Powder	R	R03BA01	Respiratory system	Bronchopulmonary dysplasia	1 jato	NBZ	12/12 hours	11
151	Budesonide	1	1	0	0	0	1	0	Flaconete	R	R03BA02	Respiratory system	Bronchopulmonary dysplasia	0.3 mcg/Kg/min	NBZ	12/12 hours	2
151	Oxacilina	0	0	0	1	0	1	0	Am. Bottle	J	J01CF04	Antiinfectives for systemic use	Skin infection	27 mg/kg	IV	8/8 hours	7
151	Amikacin	0	0	1	1	0	1	0	Ampoule	J	J01GB06	Antiinfectives for systemic use	Late-onset sepsis	13.4 mg/Kg	IV	24/24 hours	7
151	Beclometasone	1	1	0	0	0	1	0	Powder	R	R03BA01	Respiratory system	Bronchopulmonary dysplasia	2 jatos	NBZ	12/12 hours	24
151	Paracetamol	1	0	0	0	0	1	0	Drops	N	N02BE01	Nervous system	Fever	1 mg/Kg	SOG	6/6 hours	2
151	Hydrochlorothiazide	0	0	0	0	0	0	1	Pill	C	C03AA03	Cardiovascular system	Bronchopulmonary dysplasia	0.5 mg/Kg	SOG	12/12 hours	19
151	Ferrous sulfate	0	0	0	0	0	0	0	Drops	B	B03AA07	Blood and blood forming organs	Anemia	8 gotas	SOG	24/24 hours	2
151	Caffeine	0	0	0	0	0	0	1	Solution	N	N06BC01	Nervous system	Apnoea	7.4 mg/Kg	SOG	24/24 hours	1
151	Oxacilina	0	0	1	1	0	1	0	Am. Bottle	J	J01CF04	Antiinfectives for systemic use	Skin infection	22 mg/kg	IV	8/8 hours	1
151	Amikacin	0	0	1	1	0	1	0	Ampoule	J	J01GB06	Antiinfectives for systemic use	Late-onset sepsis	15 mg/Kg	IV	24/24 hours	1
151	Zinc	0	0	0	0	0	0	1	Solution	A	A12CB01	Alimentary tract and metabolism	Supplementation	1 mg/kg	SOG	24/24 hours	19
151	Caffeine	0	0	0	0	0	0	1	Solution	N	N06BC01	Nervous system	Apnoea	9.7 mg/Kg	SOG	24/24 hours	11
151	Caffeine	0	0	0	0	0	0	1	Solution	N	N06BC01	Nervous system	Apnoea	9 mg/Kg	SOG	24/24 hours	6
152	Cefazolin	1	0	0	0	0	1	0	Am. Bottle	J	J01DB04	Antiinfectives for systemic use	Early-onset sepsis	25 mg/Kg	IV	12/12 hours	3
152	Gentamicin	0	0	1	1	0	1	0	Ampoule	J	J01GB03	Antiinfectives for systemic use	Early-onset sepsis	4 mg/Kg	IV	24/24 hours	3
152	Dopamine	1	1	0	0	0	1	0	Ampoule	C	S01AA12	Cardiovascular system	Hypotension	5 mcg/Kg/min	IV	Continuos	3
152	Dobutamine	1	0	0	0	0	1	0	Ampoule	C	C01CA07	Cardiovascular system	Metabolic acidosis	7 mcg/Kg/min	IV	Continuos	2
152	Fentanyl	1	0	0	0	0	1	0	Ampoule	N	N02AB03	Nervous system	Sedation	1 mcg/Kg	IV	ACM	5
152	Fentanyl	1	0	0	0	0	1	0	Ampoule	N	N02AB03	Nervous system	Sedation	1 mcg/Kg/h	IV	Continuos	3
152	Fentanyl	1	0	0	0	0	1	0	Ampoule	N	N02AB03	Nervous system	Pain	1 mcg/Kg	IV	4/4 hours	1
152	Omeprazole	0	0	0	0	0	0	1	Am. Bottle	A	A02BC01	Alimentary tract and metabolism	Gastric residue	1.5 mg/Kg	IV	24/24 hours	5
152	Metamizole	0	0	0	0	0	0	1	Ampoule	N	N02BB02	Nervous system	Pain	14 mg/Kg	IV	ACM	1
152	Dobutamine	1	0	0	0	0	1	0	Ampoule	C	C01CA07	Cardiovascular system	Metabolic acidosis	10 mcg/Kg/min	IV	Continuos	2
152	Milrinone	1	1	0	0	0	1	0	Ampoule	C	C01CE02	Cardiovascular system	Poor perfusion	0.5 mcg/Kg/min	IV	Continuos	2
152	Midazolam	0	0	1	1	0	1	0	Ampoule	N	N05CD08	Nervous system	Sedation	0.15 mg/Kg	IV	ACM	1
152	Cefepime	1	0	0	0	0	1	0	Am. Bottle	J	J01DE01	Antiinfectives for systemic use	Late-onset sepsis	43 mg/Kg	IV	12/12 hours	3
152	Amikacin	0	0	1	1	0	1	0	Ampoule	J	J01GB06	Antiinfectives for systemic use	Late-onset sepsis	14 mg/Kg	IV	24/24 hours	3
152	Fentanyl	1	0	0	0	0	1	0	Ampoule	N	N02AB03	Nervous system	Sedation	1.5 mcg/Kg/h	IV	Continuos	2
152	Epinephrine	0	1	0	0	0	1	0	Ampoule	C	C01CA24	Cardiovascular system	Hypotension	0.1 mcg/Kg/min	IV	Continuos	1
152	Furosemide	0	1	0	0	0	1	0	Ampoule	C	C03CA01	Cardiovascular system	Reduction of blood volume	1 mg/Kg	IV	Single dose	3
152	Norepinephrine	1	1	0	0	0	1	0	Ampoule	C	C01CA03	Cardiovascular system	Shock	0.1 mcg/Kg/min	IV	Continuos	1
152	Phenobarbital	0	0	0	0	0	0	1	Ampoule	N	N03AA02	Nervous system	Seizures	2.5 mg/Kg	IV	12/12 hours	1
152	Norepinephrine	1	1	0	0	0	1	0	Ampoule	C	C01CA03	Cardiovascular system	Shock	0.5mcg/Kg/min	IV	Continuos	1
152	Sodium bicarbonate	0	1	0	0	0	1	0	Injectable solution	B	B05XA02	Blood and blood forming organs	Metabolic acidosis	2.3 mEq/Kg	IV	Continuos	1
152	Albumin	1	0	0	0	0	1	0	Injectable solution	B	B05AA01	Blood and blood forming organs	Hypoalbuminemia	1 g/kg	IV	Continuos	1
152	Furosemide	0	0	1	0	0	1	0	Ampoule	C	C03CA01	Cardiovascular system	Anasarca/Oliguria	6 mg/Kg	IV	4/4 hours	1
153	Aminophylline	0	1	0	0	0	1	0	Ampoule	R	R03DA05	Respiratory system	Apnoea	1.5 mg/Kg	IV	12/12 hours	2
153	Cefazolin	1	0	0	0	0	1	0	Am. Bottle	J	J01DB04	Antiinfectives for systemic use	Early-onset sepsis	22.7 mg/Kg	IV	12/12 hours	5
153	Gentamicin	0	0	1	1	0	1	0	Ampoule	J	J01GB03	Antiinfectives for systemic use	Early-onset sepsis	4.5 mg/Kg	IV	36/36 hours	7
153	Midazolam	0	0	1	1	0	1	0	Ampoule	N	N05CD08	Nervous system	Sedation	0.14 mg/Kg	Nasal	ACM	2
153	Aminophylline	0	1	0	0	0	1	0	Ampoule	R	R03DA05	Respiratory system	Apnoea	1.5 mg/Kg	IV	8/8 hours	3
153	Fentanyl	1	0	0	0	0	1	0	Ampoule	N	N02AB03	Nervous system	Pain	1 mcg/Kg	IV	ACM	5
153	Caffeine	0	0	0	0	0	0	1	Solution	N	N06BC01	Nervous system	Apnoea	10 mg/Kg	SOG	24/24 hours	2
153	Oxacilina	0	0	0	1	0	1	0	Am. Bottle	J	J01CF04	Antiinfectives for systemic use	Skin infeccion	23.4 mg/kg	IV	12/12 hours	2
153	Aescine	0	0	0	0	0	0	1	Gel			Non-steroidal anti-inflammatory	Haematoma	-	Tópica	8/8 hours	1
154	Cefazolin	1	0	0	0	0	1	0	Am. Bottle	J	J01DB04	Antiinfectives for systemic use	Early-onset sepsis	28.6 mg/Kg	IV	12/12 hours	4
154	Gentamicin	0	0	1	1	0	1	0	Ampoule	J	J01GB03	Antiinfectives for systemic use	Early-onset sepsis	4.3 mg/Kg	IV	24/24 hours	4
154	Omeprazole	0	0	0	0	0	0	1	Am. Bottle	A	A02BC01	Alimentary tract and metabolism	Gastric residue	1 mg/Kg	IV	24/24 hours	3
155	Aminophylline	0	1	0	0	0	1	0	Ampoule	R	R03DA05	Respiratory system	Apnoea	1.6 mg/Kg	IV	12/12 hours	18
155	Cefazolin	1	0	0	0	0	1	0	Am. Bottle	J	J01DB04	Antiinfectives for systemic use	Early-onset sepsis	27.7 mg/Kg	IV	12/12 hours	3
155	Gentamicin	0	0	1	1	0	1	0	Ampoule	J	J01GB03	Antiinfectives for systemic use	Early-onset sepsis	4.9 mg/Kg	IV	48/48 hours	3
155	Omeprazole	0	0	0	0	0	0	1	Am. Bottle	A	A02BC01	Alimentary tract and metabolism	Digestive bleeding	1 mg/Kg	IV	24/24 hours	10
155	Phytomenadione	0	0	0	0	0	0	0	Ampoule	B	B02BA	Blood and blood forming organs	Pulmonary bleeding	1 mg	IM	24/24 hours	8
155	Furosemide	0	1	0	0	0	1	0	Ampoule	C	C03CA01	Cardiovascular system	Reduction of blood volume	1 mg/Kg	IV	Single dose	3
155	Dopamine	1	1	0	0	0	1	0	Ampoule	C	S01AA12	Cardiovascular system	Bradycardia	4 mcg/Kg/min	IV	Continuos	1
155	Furosemide	0	1	0	0	0	1	0	Ampoule	C	C03CA01	Cardiovascular system	Reduction of blood volume	0.3 mg/Kg	IV	6/6 hours	1
155	Dobutamine	1	1	0	0	0	1	0	Ampoule	C	C01CA07	Cardiovascular system	Bradycardia	5 mcg/Kg/min	IV	Continuos	2
155	Fentanyl	1	0	0	0	0	1	0	Ampoule	N	N02AB03	Nervous system	Pain	1.4 mcg/Kg	IV	ACM	23
155	Cefepime	1	0	0	0	0	1	0	Am. Bottle	J	J01DE01	Antiinfectives for systemic use	Late-onset sepsis	25 mg/Kg	IV	12/12 hours	12
155	Amikacin	0	0	1	1	0	1	0	Ampoule	J	J01GB06	Antiinfectives for systemic use	Late-onset sepsis	21 mg/Kg	IV	36/36 hours	6
155	Furosemide	0	1	0	0	0	1	0	Ampoule	C	C03CA01	Cardiovascular system	Reduction of blood volume	0.4 mg/Kg	IV	Single dose	1
155	Fluconazole	1	1	0	0	0	1	0	Injectable solution	J	J02AC01	Antiinfectives for systemic use	Antifungal prophylaxis	5.6 mg/Kg	IV	Twice week	17
155	Amikacin	0	0	1	1	0	1	0	Ampoule	J	J01GB06	Antiinfectives for systemic use	Late-onset sepsis	14 mg/Kg	IV	24/24 hours	6
155	Caffeine	0	0	0	0	0	0	1	Solution	N	N06BC01	Nervous system	Apnoea	4.7 mg/Kg	SOG	24/24 hours	5
155	Domperidone	0	0	0	0	0	0	1	Suspension	A	A03FA03	Alimentary tract and metabolism	Regurgitation	0.3 mg/Kg	SOG	8/8 hours	22
155	Caffeine	0	0	0	0	0	0	1	Solution	N	N06BC01	Nervous system	Apnoea	10 mg/Kg	SOG	24/24 hours	3
155	Ascorbic acid	0	0	0	0	0	0	0	Drops	A	A11GA01	Alimentary tract and metabolism	Supplementation	5 gotas	VO	24/24 hours	17
155	Vitamin A + D	0	0	0	0	0	0	0	Drops	A	A11A	Alimentary tract and metabolism	Supplementation	2 gotas	VO	24/24 hours	17
155	Dexamethasone	0	1	0	0	0	1	1	Eye drops	S	S01BA01	Sensory organs	Traumatized narina	1 gota	Nasal	8/8 hours	4
155	Metamizole	0	0	0	0	0	0	1	Ampoule	N	N02BB02	Nervous system	Pain	15 mg/Kg	IV	ACM	2
155	Caffeine	0	0	0	0	0	0	1	Solution	N	N06BC01	Nervous system	Apnoea	5 mg/Kg	SOG	24/24 hours	14
155	Fentanyl	1	0	0	0	0	1	0	Ampoule	N	N02AB03	Nervous system	Pain	1 mcg/Kg	IV	ACM	3
155	Fluconazole	1	1	0	0	0	1	0	Injectable solution	J	J02AC01	Antiinfectives for systemic use	Antifungal prophylaxis	6 mg/Kg	IV	24/24 hours	2
155	Ferrous sulfate	0	0	0	0	0	0	0	Drops	B	B03AA07	Blood and blood forming organs	Anemia	4 gotas	SOG	24/24 hours	9
155	Tricalcium phosphate 12,9%	0	0	0	0	0	0	1	Suspension	A	A12AA01	Alimentary tract and metabolism	Bone disease	0.9 mL	SOG	12/12 hours	3
156	Cefazolin	1	0	0	0	0	1	0	Am. Bottle	J	J01DB04	Antiinfectives for systemic use	Early-onset sepsis	27.2 mg/Kg	IV	12/12 hours	8
156	Gentamicin	0	0	1	1	0	1	0	Ampoule	J	J01GB03	Antiinfectives for systemic use	Early-onset sepsis	4.5 mg/Kg	IV	24/24 hours	8
156	Paracetamol	1	0	0	0	0	1	0	Drops	N	N02BE01	Nervous system	Fever	1 mg/Kg	SOG	SN	10
156	Fentanyl	1	0	0	0	0	1	0	Ampoule	N	N02AB03	Nervous system	Pain	1 mcg/Kg	IV	ACM	4
156	Cefazolin	1	0	0	0	0	1	0	Am. Bottle	J	J01DB04	Antiinfectives for systemic use	Early-onset sepsis	27.2 mg/Kg	IV	8/8 hours	1
156	Gentamicin	0	0	1	1	0	1	0	Ampoule	J	J01GB03	Antiinfectives for systemic use	Early-onset sepsis	4.5 mg/Kg	IV	24/24 hours	1
157	Cefazolin	1	0	0	0	0	1	0	Am. Bottle	J	J01DB04	Antiinfectives for systemic use	Pneumonia	28 mg/Kg	IV	12/12 hours	8
157	Gentamicin	0	0	1	1	0	1	0	Ampoule	J	J01GB03	Antiinfectives for systemic use	Pneumonia	4.5 mg/Kg	IV	36/36 hours	8
157	Aminophylline	0	1	0	0	0	1	0	Ampoule	R	R03DA05	Respiratory system	Apnoea	1.5 mg/Kg	IV	12/12 hours	9
157	Domperidone	0	0	0	0	0	0	1	Suspension	A	A03FA03	Alimentary tract and metabolism	Regurgitation	0.3 mg/Kg	SOG	8/8 hours	1
157	Omeprazole	0	0	0	0	0	0	1	Am. Bottle	A	A02BC01	Alimentary tract and metabolism	Gastric residue	0.9 mg/Kg	IV	24/24 hours	5
157	Caffeine	0	0	0	0	0	0	1	Solution	N	N06BC01	Nervous system	Apnoea	4.7 mg/Kg	SOG	24/24 hours	7
157	Ascorbic acid	0	0	0	0	0	0	0	Drops	A	A11GA01	Alimentary tract and metabolism	Supplementation	5 gotas	VO	24/24 hours	4
157	Vitamin A + D	0	0	0	0	0	0	0	Drops	A	A11A	Alimentary tract and metabolism	Supplementation	2 gotas	VO	24/24 hours	4
158	Aminophylline	0	1	0	0	0	1	0	Ampoule	R	R03DA05	Respiratory system	Apnoea	1.5 mg/Kg	IV	12/12 hours	6
158	Omeprazole	0	0	0	0	0	0	1	Am. Bottle	A	A02BC01	Alimentary tract and metabolism	Gastric residue	1.1 mg/Kg	IV	24/24 hours	1
158	Cefazolin	1	0	0	0	0	1	0	Am. Bottle	J	J01DB04	Antiinfectives for systemic use	Early-onset sepsis	24.7 mg/Kg	IV	12/12 hours	7
158	Gentamicin	0	0	1	1	0	1	0	Ampoule	J	J01GB03	Antiinfectives for systemic use	Early-onset sepsis	4.3 mg/Kg	IV	36/36 hours	7
158	Caffeine	0	0	0	0	0	0	1	Solution	N	N06BC01	Nervous system	Apnoea	4.7 mg/Kg	SOG	24/24 hours	5
158	Gentamicin	0	0	1	1	0	1	0	Ampoule	J	J01GB03	Antiinfectives for systemic use	Early-onset sepsis	4 mg/Kg	IV	24/24 hours	1
158	Ascorbic acid	0	0	0	0	0	0	0	Drops	A	A11GA01	Alimentary tract and metabolism	Supplementation	5 gotas	VO	24/24 hours	1
158	Vitamin A + D	0	0	0	0	0	0	0	Drops	A	A11A	Alimentary tract and metabolism	Supplementation	2 gotas	VO	24/24 hours	1
159	Cefazolin	1	0	0	0	0	1	0	Am. Bottle	J	J01DB04	Antiinfectives for systemic use	Early-onset sepsis	25 mg/Kg	IV	12/12 hours	2
159	Gentamicin	0	0	1	1	0	1	0	Ampoule	J	J01GB03	Antiinfectives for systemic use	Early-onset sepsis	4.6 mg/Kg	IV	48/48 hours	2
159	Dobutamine	1	1	0	0	0	1	0	Ampoule	C	C01CA07	Cardiovascular system	Poor perfusion	6 mcg/Kg/min	IV	Continuos	4
159	Fentanyl	1	0	0	0	0	1	0	Ampoule	N	N02AB03	Nervous system	Pain	0.6 mcg/Kg	IV	ACM	63
159	Phytomenadione	0	0	0	0	0	0	0	Ampoule	B	B02BA	Blood and blood forming organs	Antihemorrhagic prophylaxis	1 mg	IM	24/24 hours	1
159	Dobutamine	1	1	0	0	0	1	0	Ampoule	C	C01CA07	Cardiovascular system	Hypotension	8 mcg/Kg/min	IV	Continuos	4
159	Aminophylline	0	1	0	0	0	1	0	Ampoule	R	R03DA05	Respiratory system	Apnoea	1.5 mg/Kg	IV	12/12 hours	20
159	Furosemide	0	1	0	0	0	1	0	Ampoule	C	C03CA01	Cardiovascular system	Reduction of blood volume	1 mg/Kg	IV	ACM	3
159	Meropenem	1	0	0	0	0	1	0	Am. Bottle	J	J01DH02	Antiinfectives for systemic use	Late-onset sepsis	39 mg/Kg	IV	8/8 hours	4
159	Fluconazole	1	1	0	0	0	1	0	Injectable solution	J	J02AC01	Antiinfectives for systemic use	Antifungal prophylaxis	6 mg/Kg	IV	Twice week	5
159	Dopamine	1	1	0	0	0	1	0	Ampoule	C	S01AA12	Cardiovascular system	Bradycardia	5.8 mcg/Kg/min	IV	Continuos	1
159	Vancomycin	0	0	1	1	0	1	0	Am. Bottle	J	J01XA01	Antiinfectives for systemic use	Late-onset sepsis	15 mg/Kg	IV	18/18 hours	1
159	Omeprazole	0	0	0	0	0	0	1	Am. Bottle	A	A02BC01	Alimentary tract and metabolism	Digestive bleeding	1.2 mg/Kg	IV	24/24 hours	7
159	Furosemide	0	0	0	0	0	0	0	Ampoule	C	C03CA01	Cardiovascular system	Oliguria	1 mg/Kg	IV	12/12 hours	1
159	Phytomenadione	0	0	0	0	0	0	0	Ampoule	B	B02BA	Blood and blood forming organs	Digestive bleeding	1 mg	IM	24/24 hours	5
159	Meropenem	1	0	0	0	0	1	0	Am. Bottle	J	J01DH02	Antiinfectives for systemic use	Late-onset sepsis	22.7 mg/Kg	IV	24/24 hours	10
159	Vancomycin	0	0	0	0	0	0	0	Am. Bottle	J	J01XA01	Antiinfectives for systemic use	Late-onset sepsis	7.5 mg/Kg	IV	24/24 hours	4
159	Dopamine	1	1	0	0	0	1	0	Ampoule	C	S01AA12	Cardiovascular system	Hypotension	5 mcg/Kg/min	IV	Continuos	1
159	Dobutamine	1	1	0	0	0	1	0	Ampoule	C	C01CA07	Cardiovascular system	Hypotension	5 mcg/Kg/min	IV	Continuos	10
159	Vancomycin	0	0	0	0	0	0	0	Am. Bottle	J	J01XA01	Antiinfectives for systemic use	Late-onset sepsis	7.5 mg/Kg	IV	48/48 hours	6
159	Furosemide	0	1	0	0	0	1	0	Ampoule	C	C03CA01	Cardiovascular system	Reduction of blood volume	0.4 mg/Kg	IV	12/12 hours	1
159	Amphotericine B liposome	1	0	0	0	0	1	0	Am. Bottle	J	J02AA01	Antiinfectives for systemic use	Fungal sepsis	3 mg/Kg	IV	24/24 hours	1
159	Amphotericine B liposome	1	0	0	0	0	1	0	Am. Bottle	J	J02AA01	Antiinfectives for systemic use	Fungal sepsis	5 mg/Kg	IV	24/24 hours	19
159	Furosemide	0	1	0	0	0	1	0	Ampoule	C	C03CA01	Cardiovascular system	Reduction of blood volume	1 mg/Kg	IV	Single dose	7
159	Meropenem	1	0	0	0	0	1	0	Am. Bottle	J	J01DH02	Antiinfectives for systemic use	Late-onset sepsis	22.7 mg/Kg	IV	8/8 hours	2
159	Hydrochlorothiazide	0	0	0	0	0	0	1	Pill	C	C03AA03	Cardiovascular system	Patent ductus arteriosus	1 mg/Kg	SOG	24/24 hours	20
159	Spironolactone	0	0	0	0	0	0	1	Pill	C	C03DA01	Cardiovascular system	Patent ductus arteriosus	1 mg/Kg	SOG	24/24 hours	5
159	Ascorbic acid	0	0	0	0	0	0	0	Drops	A	A11GA01	Alimentary tract and metabolism	Supplementation	5 gotas	VO	24/24 hours	62
159	Vitamin A + D	0	0	0	0	0	0	0	Drops	A	A11A	Alimentary tract and metabolism	Supplementation	2 gotas	VO	24/24 hours	62
159	Caffeine	0	0	0	0	0	0	1	Solution	N	N06BC01	Nervous system	Apnoea	5 mg/Kg	SOG	24/24 hours	48
[truncated: 682 more rows]
